# Supplementary material for: The impact of integrating electronic referral within a musculoskeletal model of care on wait time to receive orthopedic care in Ontario
Source: PLoS One. 2020 Nov 3;15(11):e0241624. doi: 10.1371/journal.pone.0241624 (PMC7608881; doi:10.1371/journal.pone.0241624)
Supplement: S1 Data — (XLSX) [file pone.0241624.s001.xlsx]

## Sheet: All orthopedic only assessed at
inbound	wait1Days	wait1aDays	wait1bDays	wait2Days	Study Id number	masterReferral	ax_bodySite	VAR00001	currentHealthService	claimedWaitTimeDaysLow	claimedWaitTimeDaysHigh	claimedWaitTime2DaysLow	claimedWaitTime2DaysHigh	darcWait1aDays	darcWait1bDays	darcReason	dartWait2Days	dartReason	referrerClinicianType	referrerUrgency	referralState	initialAssessmentSiteNum	ax_severity1	ax_severity2	ax_diagnosis	description	Process	Weeks
1					c40c7465-b64e-4877-9eb4-2f533a62cc6c	SE	Hip-Left	1	ORTHOPEDIC_SURGEON_HIP	50	50	0	0	0	0		0		Nurse Practitioner	Routine	COMPLETE	4427		Moderate	Osteoarthritis	Hip - Left	3
1					43f3087b-b863-428c-8539-11f30d47761d	SE	Hip-Right	1	ORTHOPEDIC_SURGEON_HIP	61	61	0	0						Family Physician	Routine	COMPLETE	4427	Moderate	Moderate	Osteoarthritis	Hip - Right	6
1					4af4f362-3007-456a-9d79-1692ccbdac8e	SE	Hip-Bilateral	1	ORTHOPEDIC_SURGEON_HIP	52	52	0	0						Family Physician	Routine	COMPLETE	4427	Moderate	Moderate	Osteoarthritis	Hip - Bilateral	2
1					9783078d-aef1-4ebc-9d6d-362c96cf386d	SE	Hip-Bilateral	1	ORTHOPEDIC_SURGEON_HIP	52	52	0	0						Family Physician	Routine	COMPLETE	4427		Severe	Osteoarthritis	Hip - Bilateral	4
1					835f5b02-04a4-430f-b571-19b29fccd3a4	SE	Knee-Right	2	ORTHOPEDIC_SURGEON_KNEE	54	54	0	0						Family Physician	Routine	COMPLETE	4427	Moderate	Severe	Osteoarthritis	Knee - Right	2
1					818b9834-20fd-41e6-8575-b88185b3098d	SE	Knee-Right	2	ORTHOPEDIC_SURGEON_KNEE	56	56	0	0	0	0		0		Family Physician	Routine	COMPLETE	4427	Moderate	Severe	Osteoarthritis	Knee - Right	1
1					bdcb3e25-e90f-454a-9491-88771a30c9e3	SE	Knee-Left	2	ORTHOPEDIC_SURGEON_KNEE	53	53	0	0						Family Physician	Routine	COMPLETE	4427	Mild	Moderate	Osteoarthritis	Knee - Left	4
1					358e6534-e8f3-4ce6-a8f2-7057254bef96	SE	Knee-Bilateral	2	ORTHOPEDIC_SURGEON_KNEE	56	56	0	0						Family Physician	Routine	COMPLETE	4427	Moderate	Moderate	Osteoarthritis	Knee - Bilateral	10
1					ddfc7a3c-5193-42ec-8ef2-8b2c2795d64f	SE	Knee-Right	2	ORTHOPEDIC_SURGEON_KNEE	53	53	0	0						Family Physician	Routine	COMPLETE	4427	Severe	Severe	Osteoarthritis	Knee - Right	1
1					f31e4f3a-fc46-4712-9c03-280b9577d71f	SE	Hip-Right	1	ORTHOPEDIC_SURGEON_HIP	52	52	0	0						Family Physician	Routine	COMPLETE	4427	Severe	Severe	Osteoarthritis	Hip - Right	4
1					976ed493-55c9-4a5a-863c-9b7639bb74f0	SE	Hip-Right	1	ORTHOPEDIC_SURGEON_HIP	52	52	0	0						Family Physician	Routine	COMPLETE	4427		Moderate	Osteoarthritis|Other-AVN	Hip - Right	2
1					707f1784-5488-4f07-8aeb-6a5a5dcce1fc	SE	Hip-Left	1	ORTHOPEDIC_SURGEON_HIP	52	52	0	0						Nurse Practitioner	Routine	COMPLETE	4427	Mild	Moderate	Osteoarthritis	Hip - Left	1
1					9d2e1835-345e-43d3-aa2c-4516cc6f0932	SE	Hip-Right	1	ORTHOPEDIC_SURGEON_HIP	52	52	0	0						Family Physician	Routine	COMPLETE	4427	Moderate	Moderate	Osteoarthritis	Hip - Right	4
1					f3e3a2e4-f846-4071-b1a3-560e2376efdb	SE	Hip-Right	1	ORTHOPEDIC_SURGEON_HIP	52	52	0	0						Family Physician	Routine	COMPLETE	4427	Moderate	Severe	Osteoarthritis	Hip - Right	2
1					3e42dcc0-9140-487f-b533-6ebfd9b42c5b	SE	Hip-Left	1	ORTHOPEDIC_SURGEON_HIP	52	52	0	0						Family Physician	Routine	COMPLETE	4427		Moderate	Other-impingment	Hip - Left	1
1					bbfef0aa-fd71-48b9-9939-958f74d72134	SE	Knee-Right	2	ORTHOPEDIC_SURGEON_KNEE	54	54	0	0	0	0		0		Family Physician	Routine	COMPLETE	4427			Osteoarthritis	Knee - Right	0
1					a61fd7c6-6cb3-464b-b64b-7a1629d93303	SE	Knee-Left	2	ORTHOPEDIC_SURGEON_KNEE	54	54	0	0						Family Physician	Routine	COMPLETE	4427	Mild	Moderate	Osteoarthritis|Other-loose bodies	Knee - Left	4
1					ff125625-703c-4277-a21d-4df34273453a	SE	Knee-Right	2	ORTHOPEDIC_SURGEON_KNEE	54	54	0	0						Family Physician	Routine	COMPLETE	4427			Osteoarthritis	Knee - Right	1
1					d0fa39a8-036b-4a99-a98c-96f7e82ff5f1	SE	Knee-Bilateral	2	ORTHOPEDIC_SURGEON_KNEE	54	54	0	0						Nurse Practitioner	Routine	COMPLETE	4427	Moderate	Moderate	Osteoarthritis	Knee - Bilateral	1
1					676f609f-3703-4ea7-be49-b50b8234bc32	SE	Knee-Bilateral	2	ORTHOPEDIC_SURGEON_KNEE	53	53	0	0						Family Physician	Routine	COMPLETE	4427		Moderate	Osteoarthritis	Knee - Bilateral	7
1					b9cbc0f4-0534-44d8-ba11-dcb8899d8ff4	SE	Knee-Left	2	ORTHOPEDIC_SURGEON_KNEE	53	53	0	0						Nurse Practitioner	Routine	COMPLETE	4427	Moderate	Severe	Osteoarthritis	Knee - Left	1
1					e9a0eec5-b315-4464-98ff-5a3cc2edf3bc	SE	Hip-Right	1	ORTHOPEDIC_SURGEON_HIP	27	27	0	0						Family Physician	Routine	COMPLETE	4417	Mild	Moderate	Osteoarthritis|Other-impingement	Hip - Right	1
1					fba718fe-9457-4818-b75b-88e68979f27b	SE	Hip-Right	1	ORTHOPEDIC_SURGEON_HIP	27	27	0	0						Family Physician	Routine	COMPLETE	4417	Moderate	Moderate	Osteoarthritis	Hip - Right	4
1					0d1b2ab6-6e7d-4361-a2bf-3349075512f2	SE	Knee-Bilateral	2	ORTHOPEDIC_SURGEON_KNEE	26	26	0	0						Family Physician	Routine	COMPLETE	4417	Moderate	Moderate	Osteoarthritis	Knee - Bilateral	1
1					33472bdf-a5da-4d82-be06-5920158ee33e	SE	Knee-Left	2	ORTHOPEDIC_SURGEON_KNEE	26	26	0	0						Family Physician	Routine	COMPLETE	4417		Severe	Osteoarthritis	Knee - Left	1
1					4a4cc060-802b-4483-8b35-f736e8e2f7c9	SE	Knee-Left	2	ORTHOPEDIC_SURGEON_KNEE	26	26	0	0						Family Physician	Routine	COMPLETE	4417	Moderate	Moderate	Osteoarthritis	Knee - Left	5
1					039ee0e1-b77a-4f6a-9609-aa8620c659d6	SE	Knee-Right	2	ORTHOPEDIC_SURGEON_KNEE	26	26	0	0						Family Physician	Routine	COMPLETE	4417		Moderate	Other-? ganglion medial aspect of	Knee - Right	1
0					8ad515fa-91e4-42e5-9ce0-76ef7de57e4e	SE	Knee-Left	2	ORTHOPEDIC_SURGEON_KNEE	50	50	0	0						Family Physician	Routine	COMPLETE	4420	Moderate	Moderate	Osteoarthritis	Knee - Left	6
1					aa9fcf7a-879a-470a-931f-122172c9ac34	SE	Hip-Right	1	ORTHOPEDIC_SURGEON_HIP	37	37	0	0						Nurse Practitioner	Routine	COMPLETE	4420	Severe	Moderate	Osteoarthritis	Hip - Right	2
1					09182f9b-2c53-4a3f-995c-d890a59f60a7	SE	Hip-Left	1	ORTHOPEDIC_SURGEON_HIP	39	39	0	0						Family Physician	Routine	COMPLETE	4420	Moderate	Moderate	Osteoarthritis	Hip - Left	3
1					c11402e8-32e6-4ac1-9bdd-9c33592aa86d	SE	Hip-Bilateral	1	ORTHOPEDIC_SURGEON_HIP	39	39	0	0						Family Physician	Routine	COMPLETE	4420	Moderate	Mild	Osteoarthritis	Hip - Bilateral	5
1					f0b0a4db-66c4-4904-b9ed-081b6075d6f6	SE	Hip-Right	1	ORTHOPEDIC_SURGEON_HIP	37	37	0	0						Family Physician	Routine	COMPLETE	4420	Moderate	Severe	Osteoarthritis	Hip - Right	4
1					61f39f4e-78ca-48ba-91d4-075de7ee328d	SE	Knee-Right	2	ORTHOPEDIC_SURGEON_KNEE	49	49	0	0						Family Physician	Routine	COMPLETE	4420		Moderate	Osteoarthritis	Knee - Right	0
1					a7e97ada-82e1-42db-a877-6e1271654562	SE	Knee-Left	2	ORTHOPEDIC_SURGEON_KNEE	59	59	0	0						Family Physician	Routine	COMPLETE	4420	Moderate	Moderate	Osteoarthritis	Knee - Left	2
1					57ac4e09-ee60-48df-901d-5cdc5bb94ec9	SE	Knee-Bilateral	2	ORTHOPEDIC_SURGEON_KNEE	49	49	0	0						Family Physician	Routine	COMPLETE	4420	Severe	Severe	Osteoarthritis	Knee - Bilateral	1
1					4bdd3dcc-587f-4c22-9f15-0b64b86827bb	SE	Knee-Bilateral	2	ORTHOPEDIC_SURGEON_KNEE	49	49	0	0						Family Physician	Routine	COMPLETE	4420	Mild	Severe	Osteoarthritis	Knee - Bilateral	0
1					6c408085-1cfe-4ef4-b0f4-b367592d1286	SE	Knee-Bilateral	2	ORTHOPEDIC_SURGEON_KNEE	47	47	0	0						Family Physician	Routine	COMPLETE	4420	Mild	Mild	Osteoarthritis	Knee - Bilateral	0
1					1a10f90b-7fd9-4eeb-91fd-dbc0ab5fd27b	SE	Knee-Right	2	ORTHOPEDIC_SURGEON_KNEE	48	48	0	0						Family Physician	Routine	COMPLETE	4420	Mild	Moderate	Osteoarthritis	Knee - Right	2
1					a4e5db1e-1ed1-4f66-9607-a08c126a473d	SE	Knee-Left	2	ORTHOPEDIC_SURGEON_KNEE	48	48	0	0						Family Physician	Routine	COMPLETE	4420	Moderate	Moderate	Osteoarthritis	Knee - Left	0
1					adbd476b-e758-424a-a39f-34b4b3a2c48d	SE	Knee-Bilateral	2	ORTHOPEDIC_SURGEON_KNEE	48	48	0	0						Family Physician	Routine	COMPLETE	4420	Moderate	Moderate	Osteoarthritis	Knee - Bilateral	0
0					3b19de29-64bc-4eea-93ba-6d63e467153c	SE	Hip-Left	1	ORTHOPEDIC_SURGEON_HIP	39	39	0	0						Family Physician	Routine	COMPLETE	4420	Moderate	Moderate	Osteoarthritis	Hip - Left	0
0					4389ccac-318a-4b12-a15a-e8a9bdc52a9c	SE	Knee-Right	2	ORTHOPEDIC_SURGEON_KNEE	50	50	0	0						Family Physician	Routine	COMPLETE	4420	Moderate	Severe	Osteoarthritis	Knee - Right	3
0					ae6c5582-165d-4358-893c-ea14c7fa6c32	SE	Knee-Right	2	ORTHOPEDIC_SURGEON_KNEE	57	57	0	0						Family Physician	Routine	COMPLETE	4420	Moderate	Moderate	Osteoarthritis	Knee - Right	2
1					886fa3b7-b11c-405a-966d-f75358229776	SE	Hip-Left	1	ORTHOPEDIC_SURGEON_HIP	37	37	0	0						Family Physician	Routine	COMPLETE	4420	Moderate	Severe	Osteoarthritis|Other-AVN of femor	Hip - Left	58
1					ddebb633-bec1-4e4e-9c5a-9c62af25900a	SE	Hip-Right	1	ORTHOPEDIC_SURGEON_HIP	39	39	0	0						Nurse Practitioner	Routine	COMPLETE	4420		Severe	Osteoarthritis	Hip - Right	1
1					46d8317f-a236-4e45-8025-c3565a7285cb	SE	Hip-Left	1	ORTHOPEDIC_SURGEON_HIP	39	39	0	0						Family Physician	Routine	COMPLETE	4420	Moderate	Severe	Osteoarthritis	Hip	0
1					64f75c54-bb8d-4214-91c3-dd1ba473bd2e	SE	Hip-Right	1	ORTHOPEDIC_SURGEON_HIP	37	37	0	0						Nurse Practitioner	Routine	COMPLETE	4420	Moderate	Severe	Osteoarthritis	Hip - Right	1
1					99b3940f-a1b7-4031-9e44-ad8414b192f7	SE	Hip-Bilateral	1	ORTHOPEDIC_SURGEON_HIP	37	37	0	0						Family Physician	Routine	COMPLETE	4420	Moderate	Moderate	Osteoarthritis	Hip - Bilateral	8
1					78f17399-3899-4bdc-8b8c-0fbd7356b644	SE	Hip-Right	1	ORTHOPEDIC_SURGEON_HIP	37	37	0	0						Family Physician	Routine	COMPLETE	4420	Severe	Severe	Osteoarthritis	Hip - Right	1
1					8ca8b21f-1689-483f-8d31-37456bfc8fcf	SE	Hip-Right	1	ORTHOPEDIC_SURGEON_HIP	39	39	0	0						Family Physician	Routine	COMPLETE	4420	Severe	Severe	Osteoarthritis	Hip - Right	10
1					c4d00767-f31f-4247-b7b2-cad994ef7646	SE	Hip-Bilateral	1	ORTHOPEDIC_SURGEON_HIP	39	39	0	0						Family Physician	Routine	COMPLETE	4420	Moderate	Moderate	Osteoarthritis	Hip - Bilateral	0
1					33b0ac1e-b25c-44af-ac73-136201b401aa	SE	Knee-Left	2	ORTHOPEDIC_SURGEON_KNEE	59	59	0	0						Specialist	Routine	COMPLETE	4420	Severe	Severe	Osteoarthritis|Inflammatory Arthr	Knee - Left	0
1					4e54cd92-60c4-490c-970d-f7b79aec8fd0	SE	Knee-Right	2	ORTHOPEDIC_SURGEON_KNEE	50	50	0	0						Family Physician	Routine	COMPLETE	4420	Moderate	Severe	Osteoarthritis	Knee - Right	2
1					472aa7c3-139f-4904-b3d6-c29870c3d48d	SE	Knee-Left	2	ORTHOPEDIC_SURGEON_KNEE	49	49	0	0						Family Physician	Routine	COMPLETE	4420	Severe	Severe	Osteoarthritis	Knee - Left	0
1					c07e6f67-b2d7-4467-b772-5c163c1964dd	SE	Knee-Left	2	ORTHOPEDIC_SURGEON_KNEE	50	50	0	0						Family Physician	Routine	COMPLETE	4420		Moderate	Osteoarthritis	Knee - Left	1
1					018e6bf6-4426-471d-b2af-bfdf283f066f	SE	Knee-Right	2	ORTHOPEDIC_SURGEON_KNEE	0	0	0	0	0	0		0		Family Physician	Routine	COMPLETE	4420	Severe	Severe	Osteoarthritis	Knee - Right	13
1					ea3d97cd-1363-406a-bab2-790a28fc381b	SE	Knee-Bilateral	2	ORTHOPEDIC_SURGEON_KNEE	47	47	0	0						Family Physician	Routine	COMPLETE	4420	Mild	Moderate	Osteoarthritis	Knee - Bilateral	53
1					7f9ee1d4-296a-4d3f-a996-5e4e15174e6b	SE	Knee-Left	2	ORTHOPEDIC_SURGEON_KNEE	49	49	0	0						Family Physician	Routine	COMPLETE	4420	Moderate	Moderate	Osteoarthritis	Knee - Left	9
1					05e13e06-55ff-4cd6-9d97-69786c8c58a6	SE	Knee-Bilateral	2	ORTHOPEDIC_SURGEON_KNEE	50	50	0	0						Family Physician	Routine	COMPLETE	4420	Moderate	Moderate	Osteoarthritis	Knee - Bilateral	0
1					5d50ab25-36bb-4301-9f30-9869975c3f5a	SE	Knee-Right	2	ORTHOPEDIC_SURGEON_KNEE	49	49	0	0						Family Physician	Routine	COMPLETE	4420	Mild	Severe	Osteoarthritis	Knee - Right	1
1					e68f4df6-d98e-4033-bd02-c1881e18c025	SE	Knee-Right	2	ORTHOPEDIC_SURGEON_KNEE	49	49	0	0						Family Physician	Routine	COMPLETE	4420	Moderate	Moderate	Osteoarthritis	Knee - Right	1
1					c4a6670e-9fd3-4c20-a827-3e2f4e77f98d	SE	Knee-Right	2	ORTHOPEDIC_SURGEON_KNEE	59	59	0	0						Family Physician	Routine	COMPLETE	4420	Moderate	Moderate	Osteoarthritis|Other-Meniscus, ?t	Knee - Right	0
1					1f370758-cec4-4a25-9bac-7657ab0403f1	SE	Knee-Bilateral	2	ORTHOPEDIC_SURGEON_KNEE	57	57	0	0						Family Physician	Routine	COMPLETE	4420	Severe	Severe	Osteoarthritis|Other-post traumat	Knee - Bilateral	3
0					df2aa8c3-360d-4d94-aa37-37a37d548e63	WW	Knee-Left	2	ORTHOPEDIC_SURGEON_KNEE	27	27	0	0						Family Physician	Routine	COMPLETE	3942		Moderate		Knee	0
0					552e2c66-79c5-492e-adda-a0dcc2ab7458	WW	Knee-Right	2	ORTHOPEDIC_SURGEON_KNEE	39	39			0	0		0		Family Physician	Routine	COMPLETE	3944			Osteoarthritis	Knee	3
0					f6782d7b-037b-4532-8d83-aa8dd084b162	WW	Knee-Bilateral	2	ORTHOPEDIC_SURGEON_KNEE	37	37	0	0						Family Physician	Routine	COMPLETE	3944			Osteoarthritis	Knee	0
1					d676ef57-5fb4-4148-bdde-2324ec5f28e5	WW	Knee-Bilateral	2	ORTHOPEDIC_SURGEON_KNEE	37	37	0	0						Family Physician	Routine	COMPLETE	3944			Osteoarthritis	Knee	3
1					38bf2ccd-0b44-4c4b-b84b-04b2b21d2e4a	WW	Knee-Right	2	ORTHOPEDIC_SURGEON_KNEE	45	45			0	0		0		Family Physician	Routine	COMPLETE	3944			Osteoarthritis	Knee	2
1					28960aa4-ee86-4fdd-9717-ec664179e907	WW	Knee-Left	2	ORTHOPEDIC_SURGEON_KNEE	37	37	0	0						Family Physician	Routine	COMPLETE	3944			Osteoarthritis	Knee	0
0					70a3978c-cd98-4fd3-a155-7ea6a731bb24	WW	Knee-Right	2	ORTHOPEDIC_SURGEON_KNEE	36	36	0	0						Family Physician	Routine	COMPLETE	3944			Osteoarthritis	Knee	0
1					91266342-1026-45cc-846e-013628f2d1f5	WW	Hip-Right	1	ORTHOPEDIC_SURGEON_HIP	36	36	0	0						Family Physician	Routine	COMPLETE	3944			Osteoarthritis	Hip	0
1					95b045b9-3bb3-4248-a4f3-129060df6219	WW	Knee-Left	2	ORTHOPEDIC_SURGEON_KNEE	37	37	0	0						Family Physician	Routine	COMPLETE	3944			Osteoarthritis	Knee	0
0					c5cb6fc2-f10f-4078-b1c5-3ab3856a6159	WW	Knee-Right	2	ORTHOPEDIC_SURGEON_KNEE	0	0								Family Physician	Routine	COMPLETE	3944			Osteoarthritis	Knee	0
0					fc4fc71b-386b-448b-b83a-75f8d0441a94	WW	Knee-Right	2	ORTHOPEDIC_SURGEON_KNEE	0	0								Family Physician	Routine	COMPLETE	3944			Osteoarthritis	Knee	0
0					369a8878-dd81-4fa4-b8c0-556dab0565ad	WW	Knee-Left	2	ORTHOPEDIC_SURGEON_KNEE	0	0								Family Physician	Routine	COMPLETE	3944		Moderate		Knee	2
1					b7f4f400-1db1-4f24-8813-2dc59cd1f13e	WW	Hip-Bilateral	1	ORTHOPEDIC_SURGEON_HIP	107	107								Family Physician	Routine	COMPLETE	3944			Osteoarthritis	Hip	0
1					76c87f86-0ffc-42a4-8df3-d49be34c44b8	WW	Knee-Left	2	ORTHOPEDIC_SURGEON_KNEE	0	0								Family Physician	Routine	COMPLETE	3944			Osteoarthritis	Knee	0
1					3dfc120e-2e3f-4f0f-badf-378b21c95db3	WW	Knee-Right	2	ORTHOPEDIC_SURGEON_KNEE	0	0								Family Physician	Routine	COMPLETE	3944			Osteoarthritis	Knee	3
1					5c1bbd35-defc-4f6b-83b9-ea4674d00d71	WW	Knee-Left	2	ORTHOPEDIC_SURGEON_KNEE	87	87	0	0						Family Physician	Routine	COMPLETE	3944			Osteoarthritis	Knee	0
1					61392ded-5c49-4bfb-8981-367f80e15259	WW	Knee-Right	2	ORTHOPEDIC_SURGEON_KNEE	0	0								Family Physician	Routine	COMPLETE	3944			Osteoarthritis	Knee	0
1					cf25ca51-e895-4a89-b6d4-3884ad7ad325	WW	Knee-Bilateral	2	ORTHOPEDIC_SURGEON_KNEE	100	100								Family Physician	Routine	COMPLETE	3944			Osteoarthritis	Knee	1
1					558c7fba-36bd-4d14-9043-dc38f4bf2f88	WW	Knee-Right	2	ORTHOPEDIC_SURGEON_KNEE	87	87								Family Physician	Routine	COMPLETE	3944			Osteoarthritis	Knee	0
0					3c108add-9e31-4806-bd79-60cf4b797db6	WW	Hip-Bilateral	1	ORTHOPEDICS	0	0								Family Physician	Routine	COMPLETE	3942			Osteoarthritis	Hip	0
1					f672dd1f-1c81-4014-9a15-577921b729b8	WW	Hip-Left	1	ORTHOPEDIC_SURGEON_HIP	123	123								Family Physician	Routine	COMPLETE	3942			Osteoarthritis	Hip	1
1					b28d3239-d4f6-4ceb-819b-13a5088bf883	WW	Hip-Bilateral	1	ORTHOPEDIC_SURGEON_HIP	0	0								Family Physician	Routine	COMPLETE	3942			Osteoarthritis	Hip	1
1					81d7ed46-b6a7-46c0-a767-24e53b6d01c2	WW	Knee-Right	2	ORTHOPEDIC_SURGEON_KNEE	0	0								Family Physician	Routine	COMPLETE	3942			Osteoarthritis	Knee	1
0					0de4cf11-aee3-4892-9156-9408415ad1c1	NE	Hip-Bilateral	1	ORTHOPEDIC_SURGEON_HIP										Family Physician	Routine	COMPLETE	4203			Osteoarthritis	Hip - Bilateral	0
0					27a82722-f35b-4ef8-a6ce-3930d393b561	NE	Hip-Left	1	ORTHOPEDIC_SURGEON_HIP	0	0								Family Physician	Routine	COMPLETE	4203			Osteoarthritis	Hip - Left	1
0			19		d30884ce-b4f3-41f5-a836-672efdc770c0	NE	Hip-Right	1	ORTHOPEDIC_SURGEON_HIP	0	0								Family Physician	Routine	COMPLETE	4203			Osteoarthritis	Hip - Right	2
0					02c3e73d-4738-4074-a149-a9c5c357967d	NE	Knee-Bilateral	2	ORTHOPEDIC_SURGEON_KNEE	47	47								Family Physician	Routine	COMPLETE	4203			Osteoarthritis	Knee - Bilateral	0
0					8a5b3d65-f7da-4ae0-ab81-0d4c57543da8	NE	Knee-Left	2	ORTHOPEDIC_SURGEON_KNEE	56	56								Family Physician	Routine	COMPLETE	4203			Osteoarthritis	Knee - Left	1
0					294e5e65-2617-419f-9c3e-1350b138df8d	NE	Knee-Bilateral	2	ORTHOPEDIC_SURGEON_KNEE	47	47	87	87						Family Physician	Routine	COMPLETE	4203			Osteoarthritis	Knee - Bilateral	1
0					af7cdef2-296c-4801-a452-54c7c80bc1fa	NE	Knee-Right	2	ORTHOPEDIC_SURGEON_KNEE										Family Physician	Routine	COMPLETE	4203			Osteoarthritis	Knee - Right	0
0					577cd039-e2f5-43ef-90ef-102b297554ba	NE	Knee-Left	2	ORTHOPEDIC_SURGEON_KNEE	48	48	0	0						Family Physician	Routine	COMPLETE	4203			Osteoarthritis|Other-meniscal tea	Knee - Left	2
0					95423366-5f8f-48e5-ba09-ff59079c5ba8	NE	Knee-Right	2	ORTHOPEDIC_SURGEON_KNEE	47	47								Family Physician	Routine	COMPLETE	4203			Osteoarthritis	Knee - Right	0
0					7f8d4752-3269-4ebf-86d9-b49094157da3	NE	Knee-Left	2	ORTHOPEDIC_SURGEON_KNEE	48	48	87	87						Family Physician	Routine	COMPLETE	4203			Osteoarthritis|Other-Meniscal tea	Knee - Left	0
0					42f08e05-3b89-4bd5-b527-92b8edc58acc	NE	Knee-Left	2	ORTHOPEDIC_SURGEON_KNEE	47	47	87	87						Family Physician	Routine	COMPLETE	4203			Osteoarthritis	Knee - Left	0
0					0b98af10-0e27-42e1-b530-cdb48fe48eb2	NE	Knee-Bilateral	2	ORTHOPEDIC_SURGEON_KNEE										Family Physician	Routine	COMPLETE	4203			Osteoarthritis	Knee - Bilateral	0
0					3bd57491-3814-464d-8243-8202f9048f4d	NE	Knee-Left	2	ORTHOPEDIC_SURGEON_KNEE	47	47	0	0						Family Physician	Routine	COMPLETE	4203			Other-ACL and meniscal injury	Knee - Left	0
0					8ced61df-0b56-49a6-8707-06d9b2406e2c	NE	Knee-Bilateral	2	ORTHOPEDIC_SURGEON_KNEE										Family Physician	Routine	COMPLETE	4203			Osteoarthritis|Other-fixed flexio	Knee - Bilateral	0
0					005e6a62-3c9e-4c9a-b9f6-f6b68567e978	NE	Knee-Right	2	ORTHOPEDIC_SURGEON_KNEE										Family Physician	Routine	COMPLETE	4203			Other-degeneration diffusion	Knee - Right	1
0					30f4ce1d-30a5-4bcd-a06a-3cc8e0193f41	NE	Knee-Left	2	ORTHOPEDIC_SURGEON_KNEE										Family Physician	Routine	COMPLETE	4203			Other-Ligament tear	Knee - Left	1
0					ce85b531-927b-4486-8a75-eba2d5701bd4	NE	Knee-Left	2	ORTHOPEDIC_SURGEON_KNEE										Family Physician	Routine	COMPLETE	4203			Other-partial ACL tear	Knee - Left	0
0					ae70adb9-e269-448b-b915-a40c1659a4d4	NE	Knee-Left	2	ORTHOPEDIC_SURGEON_KNEE										Family Physician	Routine	COMPLETE	4203			Other-high grade partial ACL tear	Knee - Left	1
1					66aa81b1-93de-4c21-9687-5b3f01d3eb35	NE	Hip-Left	1	ORTHOPEDIC_SURGEON_HIP	0	0								Family Physician	Routine	COMPLETE	4203			Osteoarthritis|Other-hx of cortis	Hip - Left	0
1					4b5eab1b-fccb-4884-8023-eaa62746daf1	NE	Hip-Right	1	ORTHOPEDIC_SURGEON_HIP										Family Physician	Routine	COMPLETE	4203			Osteoarthritis|Other-Cortisone In	Hip - Right	1
1					94b470f5-4ec7-445c-92dc-efd3faed8167	NE	Hip-Right	1	ORTHOPEDIC_SURGEON_HIP										Family Physician	Routine	COMPLETE	4203			Osteoarthritis	Hip - Right	0
1					43226217-d748-41a3-9ada-daffe5ca50b8	NE	Hip-Left	1	ORTHOPEDIC_SURGEON_HIP										Family Physician	Routine	COMPLETE	4203			Osteoarthritis	Hip - Left	0
1					ae184df3-5d28-4eed-a65b-40521e049e34	NE	Hip-Right	1	ORTHOPEDIC_SURGEON_HIP										Family Physician	Routine	COMPLETE	4203			Osteoarthritis	Hip - Right	0
1					b58c5ea6-a062-45de-83d1-32d67c4372c5	NE	Hip-Right	1	ORTHOPEDIC_SURGEON_HIP	191	191								Family Physician	Routine	COMPLETE	4203			Osteoarthritis	Hip - Right	0
1					859b8bb8-1399-498c-a8cd-dbadcb264eb8	NE	Hip-Left	1	ORTHOPEDIC_SURGEON_HIP	350	350								Nurse Practitioner	Routine	COMPLETE	4203			Osteoarthritis	Hip - Left	0
1					30c71cd7-b347-4f8b-a631-f3c363f9267e	NE	Hip-Left	1	ORTHOPEDIC_SURGEON_HIP	39	39	74	74						Family Physician	Routine	COMPLETE	4203			Osteoarthritis	Hip - Left	0
1					ddba3586-5a22-416d-aefa-aea69aa1da86	NE	Hip-Bilateral	1	ORTHOPEDIC_SURGEON_HIP	39	39	74	74						Family Physician	Routine	COMPLETE	4203			Osteoarthritis	Hip - Bilateral	0
1					04dc549e-ecf4-465a-85fc-aeec910395e3	NE	Hip-Left	1	ORTHOPEDIC_SURGEON_HIP	39	39	74	74						Family Physician	Routine	COMPLETE	4203			Osteoarthritis	Hip - Left	1
1					1008a3d2-048c-420a-8a86-de1a4d29e938	NE	Hip-Left	1	ORTHOPEDIC_SURGEON_HIP	114	114	0	0						Family Physician	Routine	COMPLETE	4203			Osteoarthritis	Hip - Left	1
1	21		21		3994add8-5f61-46dc-9068-995b3aefe332	NE	Hip-Bilateral	1	ORTHOPEDIC_SURGEON_HIP	52	52	0	0						Family Physician	Routine	COMPLETE	4203			Osteoarthritis	Hip - Bilateral	0
1					7ee66d17-45ce-4422-a3ba-8b598f5186e1	NE	Hip-Left	1	ORTHOPEDIC_SURGEON_HIP	0	0								Nurse Practitioner	Routine	COMPLETE	4203			Osteoarthritis	Hip - Left	1
1					dbaa68e8-2f02-4a17-a5ae-b13c699eb2a3	NE	Hip-Left	1	ORTHOPEDIC_SURGEON_HIP	39	39	80	80						Nurse Practitioner	Routine	COMPLETE	4203			Osteoarthritis	Hip - Left	0
1					c9d5795f-3ecd-4e97-b388-c3ac24ab8389	NE	Hip-Right	1	ORTHOPEDIC_SURGEON_HIP										Family Physician	Routine	COMPLETE	4203			Osteoarthritis	Hip - Right	2
1					fdc21881-ebca-48a7-9f93-21d02feafc14	NE	Hip-Right	1	ORTHOPEDIC_SURGEON_HIP	112	112	0	0						Family Physician	Routine	COMPLETE	4203			Osteoarthritis	Hip - Right	3
1					bf0467bd-72a6-43ec-a9b0-4fa989423b01	NE	Hip-Left	1	ORTHOPEDIC_SURGEON_HIP										Family Physician	Routine	COMPLETE	4203			Osteoarthritis|Other-Impingement	Hip - Left	0
1					9ae0136a-e48a-48cb-9811-ef67f38cd379	NE	Hip-Bilateral	1	ORTHOPEDIC_SURGEON_HIP										Family Physician	Routine	COMPLETE	4203			Osteoarthritis	Hip - Bilateral	0
1					4a6064aa-08e2-4b56-874c-8347adcf6cbc	NE	Hip-Bilateral	1	ORTHOPEDIC_SURGEON_HIP										Nurse Practitioner	Routine	COMPLETE	4203			Osteoarthritis	Hip - Bilateral	0
1					36daa998-690e-4bfe-856c-b953d596923b	NE	Hip-Right	1	ORTHOPEDIC_SURGEON_HIP	0	0								Family Physician	Routine	COMPLETE	4203			Osteoarthritis	Hip - Right	0
1					959739ee-b77c-4236-a6d9-cae0b9a4f0f7	NE	Hip-Right	1	ORTHOPEDIC_SURGEON_HIP										Family Physician	Routine	COMPLETE	4203			Other-Impingement syndrome	Hip - Right	1
1					f22a200d-f536-4175-81ec-e00c30d7f65b	NE	Hip-Bilateral	1	ORTHOPEDIC_SURGEON_HIP	39	39	80	80						Family Physician	Routine	COMPLETE	4203			Osteoarthritis	Hip - Bilateral	0
1					68cf1174-1eb1-4fa3-9e44-320a593478dc	NE	Hip-Left	1	ORTHOPEDIC_SURGEON_HIP										Nurse Practitioner	Routine	COMPLETE	4203			Other-dysplasia left hip	Hip - Left	0
1					00d7044a-39a4-4d27-b6cd-5314e8c1db20	NE	Hip-Bilateral	1	ORTHOPEDIC_SURGEON_HIP										Family Physician	Routine	COMPLETE	4203			Other-hip narrowing and pains	Hip - Bilateral	1
1					bb0e8172-e79d-4a0e-a1ee-bc887bcf91a4	NE	Hip-Right	1	ORTHOPEDIC_SURGEON_HIP	0	0								Family Physician	Routine	COMPLETE	4203			Osteoarthritis	Hip - Right	1
1					5b30ab5d-217f-4343-bc5b-fb004a63961e	NE	Hip-Right	1	ORTHOPEDIC_SURGEON_HIP										Family Physician	Routine	COMPLETE	4203			Osteoarthritis	Hip - Right	0
1					4d82dc06-44f8-4eff-8c46-d76ef6ef3360	NE	Hip-Left	1	ORTHOPEDIC_SURGEON_HIP	0	0								Family Physician	Routine	COMPLETE	4203				Hip - Left	0
1					ecd58888-661b-4610-bc28-04166e70285d	NE	Hip-Left	1	ORTHOPEDIC_SURGEON_HIP										Family Physician	Routine	COMPLETE	4203			Osteoarthritis|Other-degenerative	Hip - Left	0
1					23b051ef-e043-4c2f-a5fb-b246a346b29f	NE	Hip-Right	1	ORTHOPEDIC_SURGEON_HIP	0	0								Family Physician	Routine	COMPLETE	4203			Osteoarthritis	Hip - Right	0
1	109				f0524620-f5e9-46eb-adcd-1eda3344744a	NE	Hip-Bilateral	1	ORTHOPEDIC_SURGEON_HIP	0	0								Family Physician	Routine	COMPLETE	4203				Hip - Bilateral	5
1					ddc75407-fb5c-4c14-b7fe-50483cecaf06	NE	Knee-Left	2	ORTHOPEDIC_SURGEON_KNEE										Family Physician	Routine	COMPLETE	4203			Osteoarthritis	Knee - Left	3
1					c7d53309-6e52-45fe-a088-66cbf8685030	NE	Knee-Bilateral	2	ORTHOPEDIC_SURGEON_KNEE	0	0								Family Physician	Routine	COMPLETE	4203			Osteoarthritis	Knee - Bilateral	1
1					12f724dc-dff8-4401-8963-eac4feceafcf	NE	Knee-Left	2	ORTHOPEDIC_SURGEON_KNEE	298	298								Nurse Practitioner	Routine	COMPLETE	4203			Osteoarthritis	Knee - Left	0
1					b2add3a5-927e-4527-9d8b-dd9c0f81890c	NE	Knee-Right	2	ORTHOPEDIC_SURGEON_KNEE										Family Physician	Routine	COMPLETE	4203			Osteoarthritis	Knee - Right	1
1					6a189a08-1aad-4d3e-84b3-4d883474f668	NE	Knee-Right	2	ORTHOPEDIC_SURGEON_KNEE										Family Physician	Routine	COMPLETE	4203			Other-Revision Knee	Knee - Right	1
1					a400928f-9d17-476c-aae1-0f3586612c43	NE	Knee-Right	2	ORTHOPEDIC_SURGEON_KNEE	0	0								Family Physician	Routine	COMPLETE	4203			Osteoarthritis		0
1					d4f15398-97e0-47e5-b4f8-3a26d1238a37	NE	Knee-Right	2	ORTHOPEDIC_SURGEON_KNEE										Family Physician	Routine	COMPLETE	4203			Other-his knee is giving out	Knee - Right	0
1					ea58df56-e41f-43bd-8451-567515966f7b	NE	Knee-Bilateral	2	ORTHOPEDIC_SURGEON_KNEE										Family Physician	Routine	COMPLETE	4203			Other-see referral	Knee - Bilateral	0
1					7832f8dc-6120-4717-8520-c1ebfce87d01	NE	Knee-Right	2	ORTHOPEDIC_SURGEON_KNEE										Family Physician	Routine	COMPLETE	4203				Knee - Right	0
1					05892ad0-4dbd-4aed-bc72-ec754061c19a	NE	Knee-Bilateral	2	ORTHOPEDIC_SURGEON_KNEE	0	0								Family Physician	Routine	COMPLETE	4203			Osteoarthritis	Knee - Bilateral	0
1					a4f38ede-187f-492d-a920-ee87b42ccd4f	NE	Knee-Bilateral	2	ORTHOPEDIC_SURGEON_KNEE										Specialist	Routine	COMPLETE	4203			Osteoarthritis	Knee - Bilateral	0
1					a9dade73-6223-4d8a-bab5-b9967303f97d	NE	Knee-Bilateral	2	ORTHOPEDIC_SURGEON_KNEE	58	58								Family Physician	Routine	COMPLETE	4203			Osteoarthritis	Knee - Bilateral	4
1					de39157e-bed6-4dcc-a0ef-b73041b24ef2	NE	Knee-Left	2	ORTHOPEDIC_SURGEON_KNEE	79	79			0	0		0		Family Physician	Routine	COMPLETE	4203			Osteoarthritis	Knee - Left	0
1					590243b0-2b45-48d8-ac55-4181481ee1af	NE	Knee-Right	2	ORTHOPEDIC_SURGEON_KNEE										Family Physician	Routine	COMPLETE	4203			Osteoarthritis	Knee - Right	3
1					0739f09b-01ba-43ac-8871-7bc64e270736	NE	Knee-Right	2	ORTHOPEDIC_SURGEON_KNEE	0	0								Family Physician	Routine	COMPLETE	4203			Osteoarthritis	Knee - Right	0
1					f9edab63-a747-45a0-a779-d2cf27e3d216	NE	Knee-Bilateral	2	ORTHOPEDIC_SURGEON_KNEE										Family Physician	Routine	COMPLETE	4203			Osteoarthritis	Knee - Bilateral	0
1					650f9693-ad52-4375-b620-1951f8d8850f	NE	Knee-Left	2	ORTHOPEDIC_SURGEON_KNEE	59	59	0	0						Nurse Practitioner	Routine	COMPLETE	4203			Osteoarthritis	Knee - Left	1
1					a657e9d6-ce23-477f-827b-242e916784ee	NE	Knee-Right	2	ORTHOPEDIC_SURGEON_KNEE	0	0								Family Physician	Routine	COMPLETE	4203			Osteoarthritis	Knee - Right	0
1					6e131489-7249-4126-8c3b-ff33e0c35efc	NE	Knee-Left	2	ORTHOPEDIC_SURGEON_KNEE										Family Physician	Routine	COMPLETE	4203			Osteoarthritis	Knee - Left	0
1					be379a5f-33e2-403b-a8d9-3628d456a0b1	NE	Knee-Right	2	ORTHOPEDIC_SURGEON_KNEE										Family Physician	Routine	COMPLETE	4203			Osteoarthritis	Knee - Right	0
1					88fe897c-3210-40fc-a339-e38b75e24110	NE	Knee-Right	2	ORTHOPEDIC_SURGEON_KNEE	288	288								Family Physician	Routine	COMPLETE	4203			Osteoarthritis	Knee - Right	4
1					73cd1805-6b2a-4c3c-bf47-25f711ae83d5	NE	Knee-Right	2	ORTHOPEDIC_SURGEON_KNEE	47	47	87	87						Family Physician	Routine	COMPLETE	4203			Osteoarthritis	Knee - Right	0
1					c3dec917-85cb-4df5-8ca0-aa50aee1624f	NE	Knee-Left	2	ORTHOPEDIC_SURGEON_KNEE	0	0								Family Physician	Routine	COMPLETE	4203			Other-tendinosis/ enthesopathy	Knee - Left	1
1					03229685-fad4-4c4b-8eca-3fac33f84025	NE	Knee-Left	2	ORTHOPEDIC_SURGEON_KNEE										Family Physician	Routine	COMPLETE	4203			Osteoarthritis	Knee - Left	0
1					f7afb379-134e-4124-b886-e2dce9263224	NE	Knee-Left	2	ORTHOPEDIC_SURGEON_KNEE	42	42								Family Physician	Routine	COMPLETE	4203			Osteoarthritis	Knee - Left	19
1	8				d83ad0f9-30a4-43bc-9a7c-88db0bf26563	NE	Knee-Right	2	ORTHOPEDIC_SURGEON_KNEE	89	89								Family Physician	Routine	COMPLETE	4203			Osteoarthritis	Knee - Right	3
1					263e2dda-5e54-4fa7-810f-66d7886fb79f	NE	Knee-Right	2	ORTHOPEDIC_SURGEON_KNEE										Family Physician	Routine	COMPLETE	4203			Other-chondromalacea patella, and	Knee - Right	0
1					686ff72f-97a8-42a2-820c-7d9416eb33e9	NE	Knee-Right	2	ORTHOPEDIC_SURGEON_KNEE										Family Physician	Routine	COMPLETE	4203			Osteoarthritis	Knee - Right	1
1					f4fdc157-fcc4-4bdb-9be4-0b3b587aaebf	NE	Knee-Right	2	ORTHOPEDIC_SURGEON_KNEE										Family Physician	Routine	COMPLETE	4203				Knee - Right	0
1					c8c84b8d-9bf1-41b4-90e5-4f29ff5116fd	NE	Knee-Right	2	ORTHOPEDIC_SURGEON_KNEE										Family Physician	Routine	COMPLETE	4203			Other-instability	Knee - Right	3
1					ad79b721-7c43-483e-af07-6dfe29d6bfd1	NE	Knee-Bilateral	2	ORTHOPEDIC_SURGEON_KNEE										Family Physician	Routine	COMPLETE	4203			Osteoarthritis	Knee - Bilateral	1
1					6496bd65-c0d6-40c1-864f-a2529b6ccf2c	NE	Knee-Bilateral	2	ORTHOPEDIC_SURGEON_KNEE	0	0								Family Physician	Routine	COMPLETE	4203			Osteoarthritis	Knee - Bilateral	0
1					d2ac192b-a609-4a49-b7c3-a37f0a268c9c	NE	Knee-Left	2	ORTHOPEDIC_SURGEON_KNEE	0	0								Family Physician	Routine	COMPLETE	4203			Osteoarthritis	Knee - Left	1
1					6be3a0dc-6e0e-4390-9939-b697802b5218	NE	Knee-Right	2	ORTHOPEDIC_SURGEON_KNEE	0	0								Family Physician	Routine	COMPLETE	4203			Osteoarthritis	Knee - Right	0
1					ceb91f4d-88df-4bb3-8c5d-e45500f92b63	NE	Knee-Bilateral	2	ORTHOPEDIC_SURGEON_KNEE										Family Physician	Routine	COMPLETE	4203			Osteoarthritis	Knee - Bilateral	0
1					5c4c2b69-4604-4dce-a979-d829d9f68787	NE	Knee-Left	2	ORTHOPEDIC_SURGEON_KNEE	59	59	87	87						Family Physician	Routine	COMPLETE	4203			Osteoarthritis	Knee - Left	0
1					5f6fdc1b-c2ff-47c3-b0c8-16044603ba51	NE	Knee-Left	2	ORTHOPEDIC_SURGEON_KNEE	47	47	87	87						Family Physician	Routine	COMPLETE	4203			Other-meniscal tear	Knee - Left	1
1					ee096ae5-55dd-4a6e-acdd-8c57176ed00f	NE	Knee-Bilateral	2	ORTHOPEDIC_SURGEON_KNEE	145	145								Nurse Practitioner	Routine	COMPLETE	4203			Osteoarthritis	Knee - Bilateral	0
1					88384218-064c-417d-94ca-cbbf6cda4060	NE	Knee-Right	2	ORTHOPEDIC_SURGEON_KNEE										Family Physician	Routine	COMPLETE	4203			Osteoarthritis	Knee - Right	1
1					66bade0d-1a22-4573-a811-f3532f1bec07	NE	Knee-Right	2	ORTHOPEDIC_SURGEON_KNEE	330	330								Family Physician	Routine	COMPLETE	4203				Knee - Right	1
1					f85cd142-af61-4449-8ab8-a00d05982d4b	NE	Knee-Right	2	ORTHOPEDIC_SURGEON_KNEE	0	0								Family Physician	Routine	COMPLETE	4203			Osteoarthritis	Knee - Right	0
1					fcea1add-4913-40c4-8c41-6718310c9ca6	NE	Knee-Right	2	ORTHOPEDIC_SURGEON_KNEE	304	304								Family Physician	Routine	COMPLETE	4203			Other-Meniscal tear	Knee - Right	0
1					a3624633-8617-44af-b6b8-3b830132e1a2	NE	Knee-Right	2	ORTHOPEDIC_SURGEON_KNEE										Family Physician	Routine	COMPLETE	4203			Osteoarthritis	Knee - Right	0
1					dbc9164d-3114-4be6-bac7-c2194f6a256e	NE	Knee-Bilateral	2	ORTHOPEDIC_SURGEON_KNEE										Family Physician	Routine	COMPLETE	4203			Osteoarthritis	Knee - Bilateral	1
1					3129e754-1a2c-49d9-a7e6-0c71189055c8	NE	Knee-Left	2	ORTHOPEDIC_SURGEON_KNEE	60	60								Nurse Practitioner	Routine	COMPLETE	4203			Osteoarthritis	Knee - Left	3
1					a746383e-6d75-4849-b3da-25b03478e695	NE	Knee-Right	2	ORTHOPEDIC_SURGEON_KNEE	0	0								Nurse Practitioner	Routine	COMPLETE	4203			Osteoarthritis	Knee - Right	1
1					07bbd3e5-23c0-4fb1-97c7-ac83e228d2e1	NE	Knee-Right	2	ORTHOPEDIC_SURGEON_KNEE	59	59								Family Physician	Routine	COMPLETE	4203			Osteoarthritis	Knee - Right	0
1					28de2e94-d8b8-46c5-b948-0b8f995e1e96	NE	Knee-Bilateral	2	ORTHOPEDIC_SURGEON_KNEE	0	0								Family Physician	Routine	COMPLETE	4203			Osteoarthritis	Knee - Bilateral	0
1					2a4568ee-cfa3-4124-bbf9-419d32f18e3e	NE	Knee-Left	2	ORTHOPEDIC_SURGEON_KNEE										Family Physician	Routine	COMPLETE	4203				Knee - Left	1
1					63319182-8400-4796-b2a1-2922badc9710	NE	Knee-Left	2	ORTHOPEDIC_SURGEON_KNEE										Family Physician	Routine	COMPLETE	4203			Other-see MRI	Knee - Left	1
1					49e0abe0-5546-4bea-b5df-91877ee23ef6	NE	Knee-Left	2	ORTHOPEDIC_SURGEON_KNEE	0	0								Family Physician	Routine	COMPLETE	4203			Other-Septic	Knee - Left	21
1					230032ab-c4eb-4748-83d5-368be132247b	NE	Knee-Bilateral	2	ORTHOPEDIC_SURGEON_KNEE										Nurse Practitioner	Routine	COMPLETE	4203			Osteoarthritis	Knee - Bilateral	0
1					872062b1-a475-42d3-a2b0-4165124dcdcf	NE	Knee-Right	2	ORTHOPEDIC_SURGEON_KNEE	0	0								Family Physician	Routine	COMPLETE	4203			Other-meniscal tear	Knee - Right	0
1					2950ba79-1794-413c-8732-612f8a33df29	NE	Knee-Bilateral	2	ORTHOPEDIC_SURGEON_KNEE										Nurse Practitioner	Routine	COMPLETE	4203			Osteoarthritis	Knee - Bilateral	1
1					a1fc437b-669c-4573-a11f-b263de47186e	NE	Knee-Right	2	ORTHOPEDIC_SURGEON_KNEE	0	0								Family Physician	Routine	COMPLETE	4203			Osteoarthritis	Knee - Right	5
1					7cb50ae8-8f09-48da-9aa6-76f1d26d92b9	NE	Knee-Bilateral	2	ORTHOPEDIC_SURGEON_KNEE	47	47	87	87						Family Physician	Routine	COMPLETE	4203			Osteoarthritis	Knee - Bilateral	17
1					49cb7f0a-aabf-4930-b028-490372b62d05	NE	Knee-Right	2	ORTHOPEDIC_SURGEON_KNEE	58	58								Family Physician	Routine	COMPLETE	4203			Osteoarthritis	Knee - Right	1
1					504e1954-c13f-440d-b9b5-3c82a1b8fda8	NE	Knee-Left	2	ORTHOPEDIC_SURGEON_KNEE	0	0								Nurse Practitioner	Routine	COMPLETE	4203			Osteoarthritis	Knee - Left	0
1					658772e7-b826-4631-a6dd-7becd27d55cd	NE	Knee-Bilateral	2	ORTHOPEDIC_SURGEON_KNEE										Family Physician	Routine	COMPLETE	4203			Osteoarthritis	Knee - Bilateral	0
1					72dea31a-e271-4bf5-9041-12b5955428af	NE	Knee-Left	2	ORTHOPEDIC_SURGEON_KNEE										Family Physician	Routine	COMPLETE	4203			Osteoarthritis	Knee - Left	3
1					a5192755-ea1e-4fa3-b5af-03bb69660434	NE	Knee-Left	2	ORTHOPEDIC_SURGEON_KNEE										Family Physician	Routine	COMPLETE	4203			Other-Meniscal Tear	Knee - Left	0
1					43d5c294-4807-4c36-8242-30298df32a62	NE	Knee-Right	2	ORTHOPEDIC_SURGEON_KNEE										Family Physician	Routine	COMPLETE	4203			Other-medial meniscal tear R knee	Knee - Right	0
1					147e5c2a-e0e3-4f44-8972-f9bf4b4a709f	NE	Knee-Left	2	ORTHOPEDIC_SURGEON_KNEE										Family Physician	Routine	COMPLETE	4203			Osteoarthritis	Knee - Left	0
1					d9aab8be-8b2a-4bfc-9156-aa4b937b6ec4	NE	Knee-Right	2	ORTHOPEDIC_SURGEON_KNEE										Family Physician	Routine	COMPLETE	4203			Osteoarthritis	Knee - Right	0
1					a842d84d-8455-4e68-a84d-38267c0476d5	NE	Knee-Left	2	ORTHOPEDIC_SURGEON_KNEE										Family Physician	Routine	COMPLETE	4203				Knee - Left	0
1					fb0a890a-ecf6-47e7-8b21-c2e2e28ed894	NE	Knee-Right	2	ORTHOPEDIC_SURGEON_KNEE										Family Physician	Routine	COMPLETE	4203			Inflammatory Arthritis	Knee - Right	5
1					da29a64a-a69f-43b3-b0ec-014b3e6c20f0	NE	Knee-Left	2	ORTHOPEDIC_SURGEON_KNEE	0	0								Family Physician	Routine	COMPLETE	4203			Osteoarthritis	Knee - Left	0
1					21a20dca-2ab5-4b62-a813-c17799e81999	NE	Knee-Left	2	ORTHOPEDIC_SURGEON_KNEE	330	330								Family Physician	Routine	COMPLETE	4203			Osteoarthritis	Knee - Right	0
1					61cad971-4dca-4ac5-9be1-2c407af834c3	NE	Knee-Left	2	ORTHOPEDIC_SURGEON_KNEE										Family Physician	Routine	COMPLETE	4203			Other-meniscal tear - due for fol	Knee - Left	0
1					329354cd-db35-4892-b0ce-52cc40ec474a	NE	Knee-Left	2	ORTHOPEDIC_SURGEON_KNEE	0	0								Family Physician	Routine	COMPLETE	4203			Other-Chondromalacia patellae	Knee - Left	0
1					d897fd5f-8523-49c9-970e-54a637803f30	NE	Knee-Left	2	ORTHOPEDIC_SURGEON_KNEE	0	0								Family Physician	Routine	COMPLETE	4203				Knee - Left	0
1					dd3635c8-8ede-4a41-aae3-7deceb75241c	NE	Knee-Right	2	ORTHOPEDIC_SURGEON_KNEE	0	0								Family Physician	Routine	COMPLETE	4203			Other-active Osgood-Shlatter's	Knee - Right	0
1		0			6a5e030c-cfed-4b78-92bc-e65c746a3e8c	NE	Knee-Left	2	ORTHOPEDIC_SURGEON_KNEE	137	137								Nurse Practitioner	Routine	COMPLETE	4203			Osteoarthritis	Knee - Left	0	-1
1	21		12		42d7327c-be3d-4c5f-96d6-362b8ff95c79	NE	Hip-Right	1	ORTHOPEDIC_SURGEON_HIP	0	0								Family Physician	Routine	COMPLETE	4204			Osteoarthritis	Hip - Right	1
1					8b115c4e-dc18-48fe-8cfa-e3df88d2ef6d	NE	Hip-Right	1	ORTHOPEDIC_SURGEON_HIP	0	0								Family Physician	Routine	COMPLETE	4204			Osteoarthritis	Hip - Right	1
1					8143d68a-5597-4596-bc87-b9501bcedbd3	NE	Hip-Right	1	ORTHOPEDIC_SURGEON_HIP										Family Physician	Routine	COMPLETE	4204			Osteoarthritis	Hip - Right	5
1					727a3859-5fd9-4c74-9fc8-7b7a52fe85ad	NE	Hip-Left	1	ORTHOPEDIC_SURGEON_HIP	0	0								Family Physician	Routine	COMPLETE	4204			Osteoarthritis		4
1					3ece5086-7cfe-480c-9f61-54ffc72d5f76	NE	Hip-Right	1	ORTHOPEDIC_SURGEON_HIP	0	0								Family Physician	Routine	COMPLETE	4204				Hip - Right	5
1	0		0	201	06d9f50d-6ce2-43d9-847c-4b5b07e5cb62	NE	Hip-Left	1	ORTHOPEDIC_SURGEON_HIP	0	0								Specialist	Routine	COMPLETE	4204			Osteoarthritis	Hip - Left	0
1	22		0		7dd34bee-3aa4-46dd-b8e2-a2cf98bcebd6	NE	Hip-Right	1	ORTHOPEDIC_SURGEON_HIP										Nurse Practitioner	Routine	COMPLETE	4204			Osteoarthritis	Hip - Right	1
1	13		22		6e3ffabb-32a3-44fc-8d40-46a7e20ccd94	NE	Hip-Bilateral	1	ORTHOPEDIC_SURGEON_HIP	43	43								Family Physician	Routine	COMPLETE	4204			Osteoarthritis	Hip - Bilateral	1
1					4610f26d-26d7-4317-9a0f-01c9133f625c	NE	Knee-Left	2	ORTHOPEDIC_SURGEON_KNEE	0	0								Family Physician	Routine	COMPLETE	4204			Osteoarthritis	Knee - Left	4
1					b8a4ec20-9f12-486e-91e6-92b17d04d658	NE	Knee-Right	2	ORTHOPEDIC_SURGEON_KNEE	0	0								Family Physician	Routine	COMPLETE	4204			Osteoarthritis		1
1					d501e08c-6bf3-44d3-b36a-1889c11f4369	NE	Knee-Right	2	ORTHOPEDIC_SURGEON_KNEE	0	0								Family Physician	Routine	COMPLETE	4204			Other-Instability	Knee - Right	7
1					dcfd6e10-f66e-4761-b32e-4d4b9ed35323	NE	Knee-Right	2	ORTHOPEDIC_SURGEON_KNEE	30	30	0	0						Family Physician	Routine	COMPLETE	4204			Osteoarthritis	Knee - Right	4
1					3fee0298-a47c-4789-b28a-4c147e41ca88	NE	Knee-Left	2	ORTHOPEDIC_SURGEON_KNEE	0	0								Other	Routine	COMPLETE	4204			Osteoarthritis	Knee - Left	6
1					7961f53d-ce6c-4a21-8b13-f65f4f07be87	NE	Knee-Left	2	ORTHOPEDIC_SURGEON_KNEE										Family Physician	Routine	COMPLETE	4204			Osteoarthritis|Other-PCL Tear Pat	Knee - Left	1
1					c103c6b0-9d2f-445b-843b-c23464bb0a5b	NE	Knee-Right	2	ORTHOPEDIC_SURGEON_KNEE	40	40								Family Physician	Routine	COMPLETE	4204			Osteoarthritis	Knee - Right	1
1					ff62fa87-2da4-4924-8498-1a777fb36204	NE	Knee-Left	2	ORTHOPEDIC_SURGEON_KNEE										Other	Routine	COMPLETE	4204			Osteoarthritis	Knee - Left	0
1					2960cd56-c3a0-40e3-9e28-8002fddde3c8	NE	Knee-Bilateral	2	ORTHOPEDIC_SURGEON_KNEE	0	0								Family Physician	Routine	COMPLETE	4204			Osteoarthritis	Knee - Bilateral	1
1					7e8a7e42-4b5d-4242-ad35-7cf88d4be57b	NE	Knee-Bilateral	2	ORTHOPEDIC_SURGEON_KNEE	0	0								Family Physician	Routine	COMPLETE	4204			Osteoarthritis	Knee - Bilateral	0
1					3259df39-20ac-4083-b937-5f884eef2989	NE	Knee-Left	2	ORTHOPEDIC_SURGEON_KNEE	33	33	0	0						Specialist	Routine	COMPLETE	4204			Osteoarthritis	Knee - Left	5
1					4141ed91-03ba-4464-96db-781cfe0a9154	NE	Knee-Left	2	ORTHOPEDIC_SURGEON_KNEE	34	34								Family Physician	Routine	COMPLETE	4204			Osteoarthritis	Knee - Left
1					8deb3f5b-76c4-4efa-8092-8a8e3c193aa3	NE	Knee-Right	2	ORTHOPEDIC_SURGEON_KNEE										Family Physician	Routine	COMPLETE	4204			Osteoarthritis	Knee - Right
1					30d795d6-9cad-4ca4-9267-c341f8b9d2d9	NE	Knee-Bilateral	2	ORTHOPEDIC_SURGEON_KNEE										Family Physician	Routine	COMPLETE	4204			Osteoarthritis	Knee - Bilateral	2
1	18				ce25ccc9-b5e2-4567-a22d-26aff9252250	NE	Knee-Left	2	ORTHOPEDIC_SURGEON_KNEE	0	0								Family Physician	Routine	COMPLETE	4204			Osteoarthritis	Knee - Left	0
1					3823fca3-373c-4bef-aab1-12ad29004a2b	NE	Knee-Left	2	ORTHOPEDIC_SURGEON_KNEE	0	0								Nurse Practitioner	Routine	COMPLETE	4204			Osteoarthritis	Knee - Left	4
1					2a9bb2e4-174d-4b62-bd80-934d747b0e16	NE	Knee-Bilateral	2	ORTHOPEDIC_SURGEON_KNEE	30	30	87	87						Family Physician	Routine	COMPLETE	4204			Osteoarthritis	Knee - Bilateral	0
1					60abd9a7-a6e4-4124-9af1-5f87cdc822f4	NE	Knee-Left	2	ORTHOPEDIC_SURGEON_KNEE										Family Physician	Routine	COMPLETE	4204			Osteoarthritis	Knee - Left	0
1					21db0032-bf2c-4db4-8ff0-f91174f39c83	NE	Knee-Bilateral	2	ORTHOPEDIC_SURGEON_KNEE	0	0								Family Physician	Routine	COMPLETE	4204			Osteoarthritis	Knee - Bilateral	1
1					17c1176b-0b8e-4668-a349-6961ab437f35	NE	Knee-Left	2	ORTHOPEDIC_SURGEON_KNEE	40	40								Nurse Practitioner	Routine	COMPLETE	4204			Other-Spurring of medial tibial p	Knee - Left	0
1					79f4b430-9acd-45ec-9b5d-a469901526ff	NE	Knee-Right	2	ORTHOPEDIC_SURGEON_KNEE	54	54	0	0						Nurse	Routine	COMPLETE	4204				Knee - Right	1
1	56				377561f6-3212-4c32-a8b8-3ce52f361b0e	NE	Hip-Right	1	ORTHOPEDIC_SURGEON_HIP	0	0								Family Physician	Routine	COMPLETE	4200			Osteoarthritis	Hip - Right	5
1					4a430266-19dd-411e-ae20-fc91da4daba9	NE	Knee-Bilateral	2	ORTHOPEDIC_SURGEON_KNEE	0	0								Family Physician	Routine	COMPLETE	4200			Osteoarthritis	Knee - Bilateral	2
1					1b6c10f9-62d1-4760-94c4-668a13b94b0c	NE	Knee-Right	2	ORTHOPEDIC_SURGEON_KNEE										Nurse Practitioner	Routine	COMPLETE	4200			Osteoarthritis		5
1					499dfa9e-55e1-44f5-9e54-f35fff09be9e	NE	Knee-Right	2	ORTHOPEDIC_SURGEON_KNEE										Family Physician	Routine	COMPLETE	4200			Osteoarthritis		1
1					546bb0a2-c969-461d-b908-6606cc30a136	NE	Knee-Left	2	ORTHOPEDIC_SURGEON_KNEE	59	59								Nurse Practitioner	Routine	COMPLETE	4200			Osteoarthritis	Knee - Left	0
1					6dfe4cee-48f3-46dd-83bf-ec8f60805680	NE	Knee-Right	2	ORTHOPEDICS										Family Physician	Routine	COMPLETE	4200			Osteoarthritis	Knee - Right	1
1					66551487-466d-4970-b277-933dfbec9aca	NE	Knee-Left	2	ORTHOPEDICS	0	0	0	0						Family Physician	Routine	COMPLETE	4200			not specified on referral form	Knee - Left	1
1					a9fa19e7-5e08-40ec-ab77-26999b654627	NE	Knee-Bilateral	2	ORTHOPEDIC_SURGEON_KNEE										Family Physician	Routine	COMPLETE	4200			Osteoarthritis		3
1					c524026e-fd61-453d-aba7-796f4cf579cb	NE	Knee-Left	2	ORTHOPEDICS	0	0	0	0						Family Physician	Routine	COMPLETE	4200			meniscal tear, effusion(traumatic	Knee - Left	3
1					c75db9f6-e50d-4fa2-b660-ee375eaf1476	NE	Knee-Left	2	ORTHOPEDIC_SURGEON_KNEE										Family Physician	Routine	COMPLETE	4200			Osteoarthritis		4
1					2127750c-1b1b-48f5-beca-7c1e9229f3c6	NE	Knee-Bilateral	2	ORTHOPEDIC_SURGEON_KNEE	0	0								Family Physician	Routine	COMPLETE	4200			Osteoarthritis		1
1					2fa3fbc0-d9c4-43b6-a0c7-33b464ae8242	NE	Knee-Left	2	ORTHOPEDICS	0	0								Nurse Practitioner	Routine	COMPLETE	4200			Osteoarthritis		4
1					c3a253b3-fb63-44ee-a56d-736e4c42a3d1	NE	Knee-Right	2	ORTHOPEDIC_SURGEON_KNEE	0	0								Family Physician	Routine	COMPLETE	4200			Osteoarthritis		3
1					9c3aeff6-65e1-4f5f-9337-31c20833c1ef	NE	Knee-Right	2	ORTHOPEDIC_SURGEON_KNEE										Nurse Practitioner	Routine	COMPLETE	4200			Osteoarthritis		5
1					8c3238ee-41c2-41e2-959b-27d0927a8e0c	NE	Knee-Bilateral	2	ORTHOPEDICS	0	0								Nurse Practitioner	Routine	COMPLETE	4200			Osteoarthritis		4
1					336294f1-646f-422e-b53e-ad68dcf543dc	NE	Knee-Left	2	ORTHOPEDICS	0	0								Family Physician	Routine	COMPLETE	4200			Partial Tear ACL		5
1					134a2ede-9807-480b-86b5-389ba64ee1f6	NE	Knee-Left	2	ORTHOPEDIC_SURGEON_KNEE										Family Physician	Routine	COMPLETE	4200			Osteoarthritis		71
1					b33bc386-3faa-4882-85a6-94de70976b5c	NE	Hip-Right	1	ORTHOPEDICS	0	0								Family Physician	Routine	COMPLETE	4200			Osteoarthritis		69
1					e8be3226-ceb6-424b-8313-5d9073f2806a	NE	Hip-Left	1	ORTHOPEDICS										Family Physician	Routine	COMPLETE	4200			Osteoarthritis	Hip - Left	46
1					f1478e60-c2ea-498f-9718-15d63913c0a8	NE	Hip-Right	1	ORTHOPEDIC_SURGEON_HIP										Family Physician	Routine	COMPLETE	4200			Osteoarthritis		1
1					4a7d19ef-dff7-4821-aeff-a973315463d3	NE	Hip-Right	1	ORTHOPEDIC_SURGEON_HIP										Family Physician	Routine	COMPLETE	4200			Osteoarthritis		4
1					78180b56-f4fa-40ee-b5d8-2ce745951b6f	NE	Hip-Right	1	ORTHOPEDIC_SURGEON_HIP										Family Physician	Routine	COMPLETE	4200			Osteoarthritis		1
1					0d3463da-135a-4494-9294-e505f437e1f8	NE	Hip-Right	1	ORTHOPEDICS	0	0								Nurse Practitioner	Routine	COMPLETE	4200			Osteoarthritis		0
1					07160404-359d-44ae-9ecd-e8fd9a0a410a	NE	Hip-Bilateral	1	ORTHOPEDIC_SURGEON_HIP										Nurse Practitioner	Routine	COMPLETE	4200			Osteoarthritis		0
1					cf49aaf9-967c-4614-8323-18cb0d081f26	NE	Hip-Left	1	ORTHOPEDIC_SURGEON_HIP										Family Physician	Routine	COMPLETE	4200			Osteoarthritis		0
1					6337b8dd-bcbd-439d-8db8-85a3f4d79844	NE	Hip-Left	1	ORTHOPEDICS	0	0								Family Physician	Routine	COMPLETE	4200					0
1					dcb6d2ca-da0b-4422-82de-2b7246325b31	NE	Knee-Left	2	ORTHOPEDIC_SURGEON_KNEE	330	330								Family Physician	Routine	COMPLETE	4200			Osteoarthritis	Knee - Left	12
1					b1611a13-7085-4fba-90f1-2c8ae3e71546	NE	Knee-Right	2	ORTHOPEDIC_SURGEON_KNEE										Family Physician	Routine	COMPLETE	4200			Osteoarthritis		1
1					c1b8d736-d909-43f7-b803-2d7d8b0b061c	NE	Knee-Right	2	ORTHOPEDIC_SURGEON_KNEE	0	0								Family Physician	Routine	COMPLETE	4200			Osteoarthritis	Knee - Right	0
1					e4a5c87e-7da7-498a-87aa-78bb1f08b99d	NE	Knee-Left	2	ORTHOPEDIC_SURGEON_KNEE	330	330								Family Physician	Routine	COMPLETE	4200			Osteoarthritis	Knee - Left	0
1					7ade6161-9703-44c1-b787-ceab52c090cd	NE	Knee-Right	2	ORTHOPEDIC_SURGEON_KNEE	330	330								Family Physician	Routine	COMPLETE	4200			Osteoarthritis	Knee - Right	0
1					b4880051-535a-4f48-9037-cdfb1b6b1e35	NE	Knee-Bilateral	2	ORTHOPEDICS	0	0								Nurse Practitioner	Routine	COMPLETE	4200			Osteoarthritis		0
1					bfb5f4b6-c89a-4d13-bf24-bf8f29f2a498	NE	Knee-Left	2	ORTHOPEDIC_SURGEON_KNEE										Family Physician	Routine	COMPLETE	4200			Osteoarthritis		0
1					b1a13f80-0787-447e-b57a-a9858dc46956	NE	Knee-Left	2	ORTHOPEDIC_SURGEON_KNEE	0	0								Family Physician	Routine	COMPLETE	4200			Osteoarthritis		0
1					f2ae200f-3c00-495d-8b0f-39de77980f89	NE	Knee-Right	2	ORTHOPEDICS	0	0	0	0						Nurse Practitioner	Routine	COMPLETE	4200			Osteoarthritis		0
1					a21f4f68-12d1-459d-8355-d6603eeade24	NE	Knee-Left	2	ORTHOPEDIC_SURGEON_KNEE	0	0								Family Physician	Routine	COMPLETE	4200			Osteoarthritis		0
1					5c901c4e-e3c3-4239-892a-09d889cda564	NE	Knee-Right	2	ORTHOPEDIC_SURGEON_KNEE										Family Physician	Routine	COMPLETE	4200			Osteoarthritis		0
1					c3ecacd4-ddbf-4cad-b6f2-f68a8fbc0a89	NE	Knee-Bilateral	2	ORTHOPEDIC_SURGEON_KNEE										Nurse Practitioner	Routine	COMPLETE	4200			Osteoarthritis		0
1					9ccef386-5d69-4dce-98ec-ec376e3cbef5	NE	Knee-Left	2	ORTHOPEDIC_SURGEON_KNEE										Family Physician	Routine	COMPLETE	4200			Osteoarthritis		0
1					26ddba88-0161-4a9e-ab1c-b8238e8f7bf3	NE	Knee-Bilateral	2	ORTHOPEDIC_SURGEON_KNEE										Family Physician	Routine	COMPLETE	4200			Osteoarthritis		0
1					4b7cd0f4-ad26-4e79-9998-f3fd60dab624	NE	Knee-Right	2	ORTHOPEDIC_SURGEON_KNEE										Family Physician	Routine	COMPLETE	4200			Osteoarthritis		20
1					d8077c0b-fc9f-4d0a-8e11-d676a1a8d2e2	NE	Knee-Right	2	ORTHOPEDICS	0	0	0	0						Family Physician	Routine	COMPLETE	4200			Osteoarthritis|bakers cyst		0
1					178371c8-c03a-4c35-8f5e-570684780269	NE	Knee-Right	2	ORTHOPEDIC_SURGEON_KNEE										Family Physician	Routine	COMPLETE	4200			Osteoarthritis		0
1					ab95e7a8-2edc-4c38-8c43-af93c9dd78fd	NE	Knee-Left	2	ORTHOPEDIC_SURGEON_KNEE										Family Physician	Routine	COMPLETE	4200			Osteoarthritis		7
1					0fecd35f-e3be-48ee-8e8b-56bcb99f7a70	NE	Knee-Left	2	ORTHOPEDICS	0	0	0	0						Family Physician	Routine	COMPLETE	4200			Osteoarthritis	Knee - Left	0
1					03b2ff2e-948a-4f00-96a1-a78ebd9a7894	NE	Knee-Right	2	ORTHOPEDICS	0	0								Family Physician	Routine	COMPLETE	4200			ACL instability		0
1	113		53		2c26b682-15a2-4c15-936c-96c5b23faa00	NE	Knee-Right	2	ORTHOPEDIC_SURGEON_KNEE										Family Physician	Routine	COMPLETE	4134			Osteoarthritis	Knee - Right	2
1					4a9ed57f-4d71-4a5c-857b-59036e3bfe28	NE	Knee-Bilateral	2	ORTHOPEDICS										Family Physician	Routine	COMPLETE	4134			Osteoarthritis	Knee - Bilateral	29
1	62				4632ca2c-9a76-487f-ac9d-6087d179f601	NE	Knee-Bilateral	2	ORTHOPEDIC_SURGEON_KNEE										Family Physician	Routine	COMPLETE	4134			Osteoarthritis		0
1					cb55f482-10ea-4993-9611-c65a2440d714	NE	Knee-Bilateral	2	ORTHOPEDICS	0	0								Family Physician	Routine	COMPLETE	4134			Osteoarthritis		0
1					5f33cd6f-a181-4791-a46f-988240a07ed6	NE	Knee-Bilateral	2	ORTHOPEDICS	0	0								Family Physician	Routine	COMPLETE	4134			Osteoarthritis		0
1	115				26f1c75a-7d5b-47bf-bad5-f2cb69d5eb8b	NE	Knee-Left	2	ORTHOPEDICS	0	0								Family Physician	Routine	COMPLETE	4134			Osteoarthritis		0
1					000ba516-d241-4c5d-a36a-f1f308c884f7	NE	Knee-Bilateral	2	ORTHOPEDICS										Family Physician	Routine	COMPLETE	4134			Osteoarthritis		0
1	83				d2613a20-6193-447e-8fc0-e41e09a08eae	NE	Knee-Right	2	ORTHOPEDICS	0	0	0	0						Family Physician	Routine	COMPLETE	4134			Osteoarthritis		0
1					8d5533f3-ae75-4cb1-8b21-0fd8291e6f70	NE	Knee-Bilateral	2	ORTHOPEDICS										Family Physician	Routine	COMPLETE	4134			Osteoarthritis	Knee - Bilateral	0
1	169		38		6600b824-f759-4de7-ab12-6845e517610b	NE	Knee-Right	2	ORTHOPEDIC_SURGEON_KNEE	0	0								Family Physician	Routine	COMPLETE	4134			Osteoarthritis	Knee - Right	0
1	130				a82b96a6-49f5-4459-81ff-27ef3b0ce44e	NE	Knee-Bilateral	2	ORTHOPEDICS	0	0								Family Physician	Routine	COMPLETE	4134			Osteoarthritis		21
1					9f735ba7-b2a3-4e4b-b2f3-7c3134f70e01	NE	Knee-Right	2	ORTHOPEDICS										Family Physician	Routine	COMPLETE	4134			mensical tear		0
1					242658b4-9f95-43bb-8030-9467f7e6f9cd	NE	Knee-Left	2	ORTHOPEDICS	0	0	0	0						Nurse Practitioner	Routine	COMPLETE	4134			Osteoarthritis		0
1	209				012a49ff-1fe8-4761-ad1d-59ab8a8ff580	NE	Knee-Right	2	ORTHOPEDICS	0	0								Family Physician	Routine	COMPLETE	4134			Osteoarthritis	Knee - Right	0
1					183176e9-2914-4a5f-b855-47715302ac26	NE	Knee-Right	2	ORTHOPEDICS	0	0								Family Physician	Routine	COMPLETE	4134			Osteoarthritis		11
1					695c2163-fc88-4d43-bcde-c58fd38b4c07	NE	Knee-Right	2	ORTHOPEDICS										Nurse Practitioner	Routine	COMPLETE	4134			Osteoarthritis		0
1					b8f788ab-4c23-40ca-b00b-83941c6c1968	NE	Knee-Left	2	ORTHOPEDIC_SURGEON_KNEE	0	0								Family Physician	Routine	COMPLETE	4134			Osteoarthritis	Knee - Left	17
1	132		27		41910e37-110a-466a-9d29-a140418748f4	NE	Knee-Left	2	ORTHOPEDIC_SURGEON_KNEE	68	68								Family Physician	Routine	COMPLETE	4134			Osteoarthritis	Knee - Left	11
1					047adb32-b633-4da9-94a1-8f9d44c153d4	NE	Knee-Left	2	ORTHOPEDIC_SURGEON_KNEE										Family Physician	Routine	COMPLETE	4134			Osteoarthritis		0
1					b7218a9a-938f-410f-b95f-306e99146432	NE	Knee-Left	2	ORTHOPEDICS	0	0	0	0						Family Physician	Routine	COMPLETE	4134			Osteoarthritis|Baker's Cyst	Knee - Left	0
1	12				5509e1be-584c-4370-8b44-310cce329d59	NE	Knee-Right	2	ORTHOPEDICS										Specialist	Routine	COMPLETE	4134			Osteoarthritis	Knee - Right	0
1	171				c3f7f290-07e5-4b91-b673-f1ffd4985f4d	NE	Knee-Left	2	ORTHOPEDICS										Family Physician	Routine	COMPLETE	4134			Osteoarthritis		0
1	214				05ef99f2-8026-477f-b406-a305e5ad0f8c	NE	Knee-Right	2	ORTHOPEDICS	0	0								Family Physician	Routine	COMPLETE	4134			see atttached xray report	Knee - Right	0
1	237		36		30bdbced-21a6-4a42-abef-6b0b710b2cf6	NE	Knee-Bilateral	2	ORTHOPEDICS	0	0	0	0						Family Physician	Routine	COMPLETE	4134			Osteoarthritis	Knee - Bilateral	0
1	165				38e02e2b-e67e-4e05-a447-9196713203b1	NE	Knee-Right	2	ORTHOPEDIC_SURGEON_KNEE	288	288								Family Physician	Routine	COMPLETE	4134			Osteoarthritis	Knee - Right	5
1					40bdd43f-086e-4781-8ce4-1092180f7a25	NE	Hip-Left	1	ORTHOPEDICS	0	0	0	0						Family Physician	Routine	COMPLETE	4203			Osteoarthritis		17
1					3092f9d5-3ed9-4302-9e78-2f227aee7fab	NE	Hip-Right	1	ORTHOPEDICS	0	0	0	0						Family Physician	Routine	COMPLETE	4203			Osteoarthritis		0
1					4c696655-35ec-4673-af18-257d1a23ba26	NE	Hip-Left	1	ORTHOPEDIC_SURGEON_HIP	0	0								Family Physician	Routine	COMPLETE	4203			Osteoarthritis	Hip - Left	0
1	13				8750b1bf-5668-4bca-b59f-4bd48fe66777	NE	Hip-Right	1	ORTHOPEDIC_SURGEON_HIP					52	0		0		Family Physician	Routine	COMPLETE	4203			Osteoarthritis		0
1					ed34a070-e847-4d3f-9bc3-af47539cbefd	NE	Hip-Right	1	ORTHOPEDICS	0	0								Nurse Practitioner	Routine	COMPLETE	4203			right hip joint space narrowing		0
1					0354dca8-249f-40c6-b67a-b25ada8dea8b	NE	Hip-Right	1	ORTHOPEDICS	0	0								Family Physician	Routine	COMPLETE	4203			Osteoarthritis		0
1					72b6272f-fa3b-43c6-b405-29cb9024ba7c	NE	Hip-Bilateral	1	ORTHOPEDIC_SURGEON_HIP	55	55	0	0						Nurse Practitioner	Routine	COMPLETE	4203			Osteoarthritis	Hip - Bilateral	0
1	267				1079cca5-8ce9-4485-bdc6-cfdef096b19f	NE	Hip-Bilateral	1	ORTHOPEDICS	0	0	0	0						Family Physician	Routine	COMPLETE	4203			Inflammatory Arthritis	Hip - Bilateral	0
1					85638c86-6cfa-43be-bd6f-20782f5ac7c6	NE	Hip-Right	1	ORTHOPEDIC_SURGEON_HIP										Family Physician	Routine	COMPLETE	4203			Osteoarthritis		0
1					e8c81b08-0881-48e8-8d8d-dad9134c9ca6	NE	Hip-Bilateral	1	ORTHOPEDICS	0	0								Family Physician	Routine	COMPLETE	4203			Osteoarthritis		0
1					4f9d0ef9-c7a4-4410-87a6-c27c280f9f53	NE	Hip-Right	1	ORTHOPEDICS	0	0								Family Physician	Routine	COMPLETE	4203			Osteoarthritis	Hip - Right	0
1					afefa7ce-bdde-47f9-be6f-67410eb13802	NE	Hip-Bilateral	1	ORTHOPEDIC_SURGEON_HIP	0	0								Family Physician	Routine	COMPLETE	4203			Osteoarthritis	Hip - Bilateral	0
1					f981525b-9336-45e0-9564-34cd3947c5e2	NE	Hip-Left	1	ORTHOPEDIC_SURGEON_HIP										Nurse Practitioner	Routine	COMPLETE	4203			Osteoarthritis		20
1					74ebcdd5-af14-4b06-b269-5417b9507406	NE	Hip-Left	1	ORTHOPEDICS	0	0								Family Physician	Routine	COMPLETE	4203			Osteoarthritis		36
1					a8e16b61-1fec-4460-8bbf-51be626ab077	NE	Hip-Left	1	ORTHOPEDICS	0	0	0	0						Specialist	Routine	COMPLETE	4203			vascular necrosis	Hip - Left	27
1					36cf7505-dfea-44bc-b6c1-2bb7666c37e6	NE	Hip-Bilateral	1	ORTHOPEDICS	0	0	0	0						Family Physician	Routine	COMPLETE	4203			Osteoarthritis	Hip - Bilateral	0
1					f91d94a5-b654-4e5b-84c1-24c7c5729847	NE	Hip-Right	1	ORTHOPEDIC_SURGEON_HIP	48	48	0	0						Family Physician	Routine	COMPLETE	4203			Osteoarthritis	Hip - Right	0
1					1dc5a785-fcb0-4657-8185-e25ffc9a05e1	NE	Hip-Right	1	ORTHOPEDICS	0	0	0	0						Nurse Practitioner	Routine	COMPLETE	4203			bursitis		0
1					0eb11a84-8e96-46be-8b74-42c33ab29235	NE	Knee-Bilateral	2	ORTHOPEDICS	0	0	0	0						Family Physician	Routine	COMPLETE	4203			Osteoarthritis		0
1					64384ba7-7197-4734-bc8c-fbc0d5651e48	NE	Knee-Right	2	ORTHOPEDIC_SURGEON_KNEE										Family Physician	Routine	COMPLETE	4203			Osteoarthritis		0
1					baae2158-fdde-4018-9939-a8aab889a10a	NE	Knee-Right	2	ORTHOPEDIC_SURGEON_KNEE	0	0								Family Physician	Routine	COMPLETE	4203			Osteoarthritis	Knee - Right	7
1	202				4a0e6ec6-2c14-48ce-978c-7a17ceb4010b	NE	Knee-Right	2	ORTHOPEDICS					62	0		0		Nurse Practitioner	Routine	COMPLETE	4203			Osteoarthritis	Knee - Right	0
1					c155a59e-e80c-47e0-a952-e8806b4c293b	NE	Knee-Left	2	ORTHOPEDICS	0	0	0	0	0	0		0		Family Physician	Routine	COMPLETE	4203			Osteoarthritis		0
1					efe2deec-4b86-49bf-a4b3-d93a1c2d9343	NE	Knee-Right	2	ORTHOPEDIC_SURGEON_KNEE	59	59								Family Physician	Routine	COMPLETE	4203				Knee - Right	0
1					81f5170b-3c10-43c8-9f61-7db48a122270	NE	Knee-Bilateral	2	ORTHOPEDICS	0	0								Family Physician	Routine	COMPLETE	4203			Osteoarthritis		14
1					ba255bee-4a01-4b2c-a882-db1c9cda5421	NE	Knee-Bilateral	2	ORTHOPEDIC_SURGEON_KNEE										Family Physician	Routine	COMPLETE	4203			Osteoarthritis		36
1					a80074d1-6add-4fbd-a703-641aa6b7f75c	NE	Knee-Left	2	ORTHOPEDIC_SURGEON_KNEE	59	59			0	0		0		Family Physician	Routine	COMPLETE	4203			Osteoarthritis	Knee - Left	0
1					90143ecd-11d6-49b5-a0df-9bf509b574a8	NE	Knee-Left	2	ORTHOPEDICS	0	0								Family Physician	Routine	COMPLETE	4203			Osteoarthritis		0
1					acbbcd7f-6f79-4bdc-98a8-63faabcff311	NE	Knee-Left	2	ORTHOPEDICS	0	0	0	0						Family Physician	Routine	COMPLETE	4203				Knee - Left	15
1					12af9418-cf40-4de5-94d6-0124b9d5fd45	NE	Knee-Right	2	ORTHOPEDICS	0	0	0	0						Family Physician	Routine	COMPLETE	4203			Osteoarthritis	Knee - Right	14
1					3efcee68-7f2f-4fd9-80c9-643f84825d57	NE	Knee-Left	2	ORTHOPEDICS	0	0	0	0						Family Physician	Routine	COMPLETE	4203			Osteoarthritis	Knee - Left	0
1					e2f831dd-f0f0-4620-a23f-7d691ca84a5e	NE	Knee-Left	2	ORTHOPEDICS	0	0	0	0						Family Physician	Routine	COMPLETE	4203			Osteoarthritis	Knee - Left	0
1					9c7ef9e2-9092-43ea-9cd6-7ce37400f836	NE	Knee-Bilateral	2	ORTHOPEDICS	0	0								Family Physician	Routine	COMPLETE	4203			not specified on referral form		0
1					a6b25472-8854-4e9b-9bdd-a1b1ba2e141b	NE	Knee-Right	2	ORTHOPEDIC_SURGEON_KNEE	0	0								Nurse Practitioner	Routine	COMPLETE	4203			Osteoarthritis		0
1					049c6853-cd59-4284-ad3b-fe666b7608b3	NE	Knee-Right	2	ORTHOPEDIC_SURGEON_KNEE	0	0								Family Physician	Routine	COMPLETE	4203			Osteoarthritis		0
1					95f6a7f6-0f4e-46a5-b9ad-04c83d79054c	NE	Knee-Right	2	ORTHOPEDIC_SURGEON_KNEE										Family Physician	Routine	COMPLETE	4203			Osteoarthritis		0
1					056b30f5-eaf9-4adb-899a-e2b50c5c2b2e	NE	Knee-Right	2	ORTHOPEDICS	0	0	0	0						Resident	Routine	COMPLETE	4203			Osteoarthritis	Knee - Right	0
1					a3851fc5-bece-4477-bfac-07d8b47fcf3d	NE	Knee-Left	2	ORTHOPEDICS	0	0								Family Physician	Routine	COMPLETE	4203			Osteoarthritis		0
1					50d6d40f-2443-40ad-9d71-ad9a114d1f8a	NE	Knee-Right	2	ORTHOPEDIC_SURGEON_KNEE	59	59								Family Physician	Routine	COMPLETE	4203			Osteoarthritis	Knee - Right	0
1					4bc39162-6e77-412b-b800-9128a28f7fa7	NE	Knee-Right	2	ORTHOPEDICS	0	0	0	0						Family Physician	Routine	COMPLETE	4203			Osteoarthritis|PFS	Knee - Right	0
1					490e7733-00c2-4582-9a5d-30d64e6a9e3d	NE	Knee-Left	2	ORTHOPEDICS	0	0								Family Physician	Routine	COMPLETE	4203			Osteoarthritis		0
1					899c6c26-f7f1-4b30-86cc-f69033ed1a87	NE	Knee-Right	2	ORTHOPEDIC_SURGEON_KNEE	0	0								Family Physician	Routine	COMPLETE	4203			Osteoarthritis	Knee - Right	28
1					8dd605ec-806a-48c0-b6ee-3bf9a1be77c7	NE	Knee-Bilateral	2	ORTHOPEDIC_SURGEON_KNEE	59	59								Nurse Practitioner	Routine	COMPLETE	4203			Osteoarthritis	Knee - Bilateral	0
1					6a9a7997-fa1e-4297-90e7-a783b244f95b	NE	Knee-Bilateral	2	ORTHOPEDIC_SURGEON_KNEE										Nurse Practitioner	Routine	COMPLETE	4203			Osteoarthritis		0
1					a94286e6-534d-4205-ae75-0dabdc30c810	NE	Knee-Left	2	ORTHOPEDIC_SURGEON_KNEE										Family Physician	Routine	COMPLETE	4203			Osteoarthritis	Knee - Left	0
1					b39a947b-92a7-409a-85eb-df8edc779399	NE	Knee-Left	2	ORTHOPEDIC_SURGEON_KNEE	0	0								Family Physician	Routine	COMPLETE	4203			Osteoarthritis	Knee - Left	0
1					bbca35d8-61b5-402c-96ec-908dc021f3aa	NE	Knee-Left	2	ORTHOPEDIC_SURGEON_KNEE										Family Physician	Routine	COMPLETE	4203			Osteoarthritis		0
1					de7edc56-ecd2-47de-bb2b-9d804f2d2b66	NE	Knee-Left	2	ORTHOPEDICS	0	0	0	0						Nurse Practitioner	Routine	COMPLETE	4203			Osteoarthritis	Knee - Left	0
1					cef70767-e208-4f1a-b718-b0e95636be7c	NE	Knee-Bilateral	2	ORTHOPEDIC_SURGEON_KNEE										Family Physician	Routine	COMPLETE	4203			Osteoarthritis		0
1					d15fa32f-c8de-4c87-b265-51b804444a3b	NE	Knee-Bilateral	2	ORTHOPEDIC_SURGEON_KNEE										Family Physician	Routine	COMPLETE	4203			Osteoarthritis		8
1					98bb138e-fd27-497a-b1dc-76e5b4d6dcb7	NE	Knee-Left	2	ORTHOPEDICS	0	0								Family Physician	Routine	COMPLETE	4203			Osteoarthritis		9
1					165da643-8ab3-4608-87b5-428b475eb028	NE	Knee-Right	2	ORTHOPEDIC_SURGEON_KNEE	59	59	87	87						Family Physician	Routine	COMPLETE	4203			Osteoarthritis	Knee - Right	0
1					563cea64-6a67-48b9-8e35-bcfd9d3f0d3c	NE	Knee-Right	2	ORTHOPEDICS	0	0	0	0						Family Physician	Routine	COMPLETE	4203			Osteoarthritis	Knee - Right	0
1					46d1c285-4868-4581-a5b5-8faef2691af9	NE	Knee-Bilateral	2	ORTHOPEDICS	0	0								Family Physician	Routine	COMPLETE	4203			Osteoarthritis		0
1					38c94d44-39eb-4171-85f1-47e6c3b92194	NE	Knee-Right	2	ORTHOPEDIC_SURGEON_KNEE										Family Physician	Routine	COMPLETE	4203			Osteoarthritis		0
1					274d45a0-65b5-4405-8a08-af55ef404ccd	NE	Knee-Right	2	ORTHOPEDICS	0	0								Family Physician	Routine	COMPLETE	4203			Osteoarthritis		0
1					2f2f29aa-1307-4bb6-9afe-52412cc8eec6	NE	Knee-Left	2	ORTHOPEDIC_SURGEON_KNEE										Family Physician	Routine	COMPLETE	4203			Osteoarthritis		0
1					5a98f100-f409-457d-95ba-d3fe3a339d48	NE	Knee-Left	2	ORTHOPEDICS	0	0								Family Physician	Routine	COMPLETE	4203			Osteoarthritis		0
1					52d982b4-0234-4917-a936-e88fcc8a797a	NE	Knee-Left	2	ORTHOPEDICS	0	0								Family Physician	Routine	COMPLETE	4203			instability		0
1					13661762-b73c-4081-a45b-f8e68953ba3b	NE	Knee-Right	2	ORTHOPEDICS	0	0								Family Physician	Routine	COMPLETE	4203			Osteoarthritis		0
1					83ceb93e-b2b7-45de-ba00-369c9ece8465	NE	Knee-Right	2	ORTHOPEDIC_SURGEON_KNEE										Family Physician	Routine	COMPLETE	4203			Osteoarthritis		0
1					b96fb3df-4940-4bd1-af43-415db90c4605	NE	Knee-Right	2	ORTHOPEDIC_SURGEON_KNEE	223	223			0	0		0		Family Physician	Routine	COMPLETE	4203			Osteoarthritis	Knee - Right	8
1					5277677d-4936-45de-a522-c1dd5f16db17	NE	Knee-Right	2	ORTHOPEDIC_SURGEON_KNEE										Family Physician	Routine	COMPLETE	4203			Osteoarthritis	Knee - Right	0
1					1eb7c006-1a82-4156-9670-8a806c4c4e89	NE	Knee-Right	2	ORTHOPEDIC_SURGEON_KNEE										Family Physician	Routine	COMPLETE	4203			Osteoarthritis		0
1					48fd779e-c5bf-4f54-a446-4d4665fa9ec3	NE	Knee-Left	2	ORTHOPEDIC_SURGEON_KNEE										Family Physician	Routine	COMPLETE	4203			Osteoarthritis		35
1					19a83371-d8fe-4749-b540-4d57023d8fc3	NE	Knee-Left	2	ORTHOPEDICS	0	0								Family Physician	Routine	COMPLETE	4203			not specified on referral form		7
1					d42b2b79-1a95-41ea-9404-dd82a028a68d	NE	Knee-Right	2	ORTHOPEDICS	0	0								Family Physician	Routine	COMPLETE	4203			Osteoarthritis		8
1	394		23		252dbf70-798c-4f4b-a98f-3fe667a6f8cf	NE	Knee-Bilateral	2	ORTHOPEDICS	78	78	0	0						Nurse Practitioner	Routine	COMPLETE	4203			meniscus tear	Knee - Bilateral	22
1					50e4ceb2-dc3f-4f4e-ab23-ae62002be1df	NE	Knee-Right	2	ORTHOPEDIC_SURGEON_KNEE	0	0								Family Physician	Routine	COMPLETE	4203			Osteoarthritis	Knee - Right	0
1					0a460cec-b959-4294-8935-c15f79ee08a0	NE	Knee-Right	2	ORTHOPEDIC_SURGEON_KNEE	0	0								Family Physician	Routine	COMPLETE	4203			Osteoarthritis	Knee - Right	0
1					d7043a5e-43c8-4490-8a3e-fdd8b04ee2a9	NE	Knee-Right	2	ORTHOPEDICS	0	0	0	0						Family Physician	Routine	COMPLETE	4203			meniscal tear	Knee - Right	0
1					bf06a2f9-fa7f-4aa5-83d3-5f231022174d	NE	Knee-Right	2	ORTHOPEDICS	0	0	0	0						Family Physician	Routine	COMPLETE	4203			Osteoarthritis		0
1					35227c5e-866e-46e7-b156-1c742789b722	NE	Knee-Right	2	ORTHOPEDIC_SURGEON_KNEE										Family Physician	Routine	COMPLETE	4203			Osteoarthritis		0
1					48d47155-8728-4c78-90ba-b87e89dbf2b6	NE	Knee-Right	2	ORTHOPEDIC_SURGEON_KNEE										Nurse Practitioner	Routine	COMPLETE	4203			Osteoarthritis		0
0					7e05ebf0-a650-42b1-990f-d387b822e2bf	SE	Hip-Bilateral	1	ORTHOPEDIC_SURGEON_HIP	59	59	0	0						Nurse Practitioner	Routine	COMPLETE	4427	Mild	Moderate	Osteoarthritis	Hip - Bilateral	0
0					dfb84b8b-d32d-4816-8c9e-a651bac8912a	SE	Knee-Left	2	ORTHOPEDIC_SURGEON_KNEE	62	62	0	0						Nurse Practitioner	Routine	COMPLETE	4427	Mild	Moderate	Osteoarthritis	Knee - Left	0
1					c79f2108-7add-4d05-a28b-479f1158e75e	SE	Hip-Right	1	ORTHOPEDIC_SURGEON_HIP	56	56								Family Physician	Routine	COMPLETE	4427	Moderate	Severe	Osteoarthritis	Hip - Right	0
1					831b21de-8b8b-4128-9de3-195b007b69bf	SE	Hip-Right	1	ORTHOPEDIC_SURGEON_HIP	61	61	0	0						Family Physician	Routine	COMPLETE	4427	Moderate	Moderate	Osteoarthritis	Hip - Right	0
1					599f81b9-f777-43b6-9afd-f253651a4870	SE	Hip-Bilateral	1	ORTHOPEDIC_SURGEON_HIP	62	62	0	0						Family Physician	Routine	COMPLETE	4427	Severe	Severe	Osteoarthritis	Hip - Bilateral	0
1					ce9ef5d4-5c62-4f0a-bb11-d708b459a149	SE	Hip-Right	1	ORTHOPEDIC_SURGEON_KNEE	66	66								Nurse Practitioner	Routine	COMPLETE	4427		Moderate	Osteoarthritis	Hip - Right	0
1					e0af984a-4d7a-4200-a9c4-5705dbc4fb7f	SE	Hip-Left	1	ORTHOPEDIC_SURGEON_HIP	61	61	0	0						Family Physician	Routine	COMPLETE	4427	Moderate	Moderate	Osteoarthritis	Hip - Left	0
1					28f0811a-78a2-4d66-84b6-27b488a72f75	SE	Hip-Right	1	ORTHOPEDIC_SURGEON_HIP	61	61	0	0						Family Physician	Routine	COMPLETE	4427	Severe	Severe	Osteoarthritis	Hip - Right	0
1					d6fde659-43e4-4a6e-a13f-26d6e1143546	SE	Hip-Bilateral	1	ORTHOPEDIC_SURGEON_HIP	61	61	0	0						Family Physician	Routine	COMPLETE	4427	Moderate	Severe	Osteoarthritis	Hip - Bilateral	22
1					0d56aa50-2ab9-473d-a865-3e998635377f	SE	Hip-Bilateral	1	ORTHOPEDIC_SURGEON_HIP	61	61								Family Physician	Routine	COMPLETE	4427	Moderate	Mild	Osteoarthritis	Hip - Bilateral	0
1					5944a578-3aa9-4fd5-88ff-3bad01805e01	SE	Hip-Left	1	ORTHOPEDIC_SURGEON_HIP	61	61								Family Physician	Routine	COMPLETE	4427	Moderate	Moderate	Osteoarthritis	Hip - Left	0
1					657e1746-39c7-4f01-a0e6-3f52ae62b35f	SE	Hip-Right	1	ORTHOPEDIC_SURGEON_HIP	52	52	0	0						Family Physician	Routine	COMPLETE	4427	Moderate	Moderate	Osteoarthritis	Hip - Right	0
1					ca1721a0-6375-4dab-bf2e-a6c0ba4fc5de	SE	Hip-Left	1	ORTHOPEDIC_SURGEON_HIP	56	56								Nurse Practitioner	Routine	COMPLETE	4427	Moderate	Moderate	Osteoarthritis	Hip - Left	14
1					9f0f22fa-2b54-4cc3-a097-d612f3faf6da	SE	Hip-Right	1	ORTHOPEDIC_SURGEON_HIP	61	61								Family Physician	Routine	COMPLETE	4427	Moderate	Severe	Osteoarthritis	Hip - Right	0
1					36277b8c-4658-43df-bbe7-c3404ce77cd4	SE	Hip-Bilateral	1	ORTHOPEDIC_SURGEON_HIP	56	56								Family Physician	Routine	COMPLETE	4427	Moderate	Moderate	Other-degenerative changes	Hip - Bilateral	0
1					b957babe-66b2-49cb-bb65-8a03530e8798	SE	Hip-Right	1	ORTHOPEDIC_SURGEON_HIP	61	61	0	0						Family Physician	Routine	COMPLETE	4427	Moderate	Severe	Osteoarthritis	Hip - Right	0
1					cb13f112-669f-4e5f-b89b-9e5eb30cdd34	SE	Knee-Right	2	ORTHOPEDIC_SURGEON_KNEE	64	64	0	0						Family Physician	Routine	COMPLETE	4427	Moderate	Moderate	Osteoarthritis	Knee - Right	0
1					d313d40f-c38e-419b-a14b-708047d61c0c	SE	Knee-Bilateral	2	ORTHOPEDIC_SURGEON_KNEE	53	53	0	0						Family Physician	Routine	COMPLETE	4427	Moderate	Moderate	Osteoarthritis	Knee - Bilateral	20
1					89bde31d-1c9c-4ad7-b8b0-c4b836ec8316	SE	Knee-Right	2	ORTHOPEDIC_SURGEON_KNEE	68	68								Family Physician	Routine	COMPLETE	4427		Severe	Osteoarthritis	Knee - Right	15
1					66ce3b39-8944-4475-8c5b-0d47b221e650	SE	Knee-Left	2	ORTHOPEDIC_SURGEON_KNEE	65	65								Family Physician	Routine	COMPLETE	4427	Moderate	Moderate	Osteoarthritis	Knee - Left	0
1					9b270c87-cfa5-48ac-bd40-31ba50662154	SE	Knee-Bilateral	2	ORTHOPEDIC_SURGEON_KNEE	68	68								Family Physician	Routine	COMPLETE	4427	Moderate	Severe	Osteoarthritis	Knee - Bilateral	0
1					3ae5115c-ea55-4f1e-96d2-97eeac313f2d	SE	Knee-Left	2	ORTHOPEDIC_SURGEON_KNEE	56	56	0	0						Nurse Practitioner	Routine	COMPLETE	4427	Mild	Moderate	Osteoarthritis|Other-Rheumatoid a	Knee - Left	21
1					b23df79c-a4e9-4031-ae35-2dfa9809b46a	SE	Knee-Right	2	ORTHOPEDIC_SURGEON_KNEE	64	64	0	0						Family Physician	Routine	COMPLETE	4427	Moderate	Moderate	Osteoarthritis	Knee - Right	0
1					c1272203-1d8f-4c8c-92a8-d2b36675b87d	SE	Knee-Right	2	ORTHOPEDIC_SURGEON_KNEE	63	63	0	0						Family Physician	Routine	COMPLETE	4427		Moderate	Osteoarthritis	Knee - Right	0
1					95f8f40d-81d6-4748-b4b2-8852765fb61b	SE	Knee-Bilateral	2	ORTHOPEDIC_SURGEON_KNEE	64	64								Family Physician	Routine	COMPLETE	4427	Mild	Moderate	Osteoarthritis	Knee - Bilateral	0
1					ac00f570-80a6-4bab-95e7-bb4d4f779381	SE	Knee-Right	2	ORTHOPEDIC_SURGEON_KNEE	53	53	0	0						Family Physician	Routine	COMPLETE	4427		Moderate	Osteoarthritis|Other-meniscal tea	Knee - Right	0
1					92f13787-0412-4ffd-80e9-425982feea17	SE	Knee-Left	2	ORTHOPEDIC_SURGEON_KNEE	66	66								Family Physician	Routine	COMPLETE	4427	Moderate	Severe	Osteoarthritis	Knee - Left	0
1					dc26ed86-81ae-4897-a8e3-db3c85d40aaa	SE	Knee-Right	2	ORTHOPEDIC_SURGEON_KNEE	64	64								Nurse Practitioner	Routine	COMPLETE	4427	Mild	Moderate	Osteoarthritis	Knee - Right	0
1					ac84b037-7432-430f-ba99-ae8004ee697b	SE	Knee-Right	2	ORTHOPEDIC_SURGEON_KNEE	55	55	0	0						Family Physician	Routine	COMPLETE	4427	Mild	Moderate	Other-meniscal tear	Knee - Right	0
1					2bebd277-6052-41c6-b94c-87d7027d5853	SE	Knee-Bilateral	2	ORTHOPEDIC_SURGEON_KNEE	62	62	0	0						Family Physician	Routine	COMPLETE	4427	Mild	Mild	Osteoarthritis	Knee - Bilateral	0
1					6177b92d-6b2e-43de-9475-09269a6d9e84	SE	Knee-Right	2	ORTHOPEDIC_SURGEON_KNEE	65	65								Family Physician	Routine	COMPLETE	4427	Mild	Moderate	Osteoarthritis	Knee - Right	0
1					2353bbb0-3f39-41cf-8ce0-2314e422f481	SE	Knee-Right	2	ORTHOPEDIC_SURGEON_KNEE	55	55	0	0						Family Physician	Routine	COMPLETE	4427	Severe	Severe	Osteoarthritis	Knee - Right	0
1					3a42a1d9-0dd9-4163-83be-692b899ea169	SE	Knee-Right	2	ORTHOPEDIC_SURGEON_KNEE	64	64								Nurse Practitioner	Routine	COMPLETE	4427	Moderate	Moderate	Osteoarthritis	Knee - Right	0
1					b6115b06-2e17-4ad3-a517-3a75828f829f	SE	Knee-Right	2	ORTHOPEDIC_SURGEON_KNEE	68	68								Family Physician	Routine	COMPLETE	4427	Moderate	Moderate	Osteoarthritis	Knee - Right	73
1					1e9b6c4c-1550-4027-8cd4-5cf9c07a43b3	SE	Knee-Right	2	ORTHOPEDIC_SURGEON_KNEE	64	64								Family Physician	Routine	COMPLETE	4427	Moderate	Moderate	Osteoarthritis	Knee - Right	16
1					cfe73e05-0d97-4e4d-90fa-7612210de493	SE	Knee-Right	2	ORTHOPEDIC_SURGEON_KNEE	65	65								Family Physician	Routine	COMPLETE	4427	Moderate	Moderate	Osteoarthritis	Knee - Right	0
1					73274592-a70c-481a-b71f-5a3094e887d9	SE	Knee-Left	2	ORTHOPEDIC_SURGEON_KNEE	56	56	0	0						Family Physician	Routine	COMPLETE	4427	Moderate	Moderate	Osteoarthritis	Knee - Left	0
1					da8d7c93-0722-4f3c-a76e-0b22686116eb	SE	Knee-Left	2	ORTHOPEDIC_SURGEON_KNEE	64	64	0	0						Family Physician	Routine	COMPLETE	4427	Mild	Moderate	Osteoarthritis	Knee - Left	0
1					d2cff6be-3d66-46fb-92ca-a64481c90928	SE	Knee-Right	2	ORTHOPEDIC_SURGEON_KNEE	53	53	0	0						Family Physician	Routine	COMPLETE	4427	Moderate	Moderate	Osteoarthritis	Knee - Right	0
1					bdc0209f-614b-4cde-81d5-7778c9df8c5b	SE	Knee-Left	2	ORTHOPEDIC_SURGEON_KNEE	56	56	0	0						Family Physician	Routine	COMPLETE	4427	Moderate	Moderate	Osteoarthritis	Knee - Left	1
1					465195a5-f0df-406c-ac32-1cb388171b6c	SE	Knee-Right	2	ORTHOPEDIC_SURGEON_KNEE	63	63	0	0						Family Physician	Routine	COMPLETE	4427	Moderate	Severe	Osteoarthritis	Knee - Right	0
1					062803d4-60e9-464d-a560-163fc2e04ed8	SE	Knee-Bilateral	2	ORTHOPEDIC_SURGEON_KNEE	65	65								Family Physician	Routine	COMPLETE	4427		Severe	Osteoarthritis	Knee - Bilateral	0
1					651ca53f-2d4b-4d68-96de-d8237f0fe454	SE	Knee-Right	2	ORTHOPEDIC_SURGEON_KNEE	53	53	0	0						Nurse Practitioner	Routine	COMPLETE	4427	Moderate	Moderate	Osteoarthritis	Knee - Right	0
1					e898f1b1-1d35-4f9e-9315-8c037c7d3e37	SE	Knee-Left	2	ORTHOPEDIC_SURGEON_KNEE	68	68								Family Physician	Routine	COMPLETE	4427	Moderate	Moderate	Osteoarthritis|Other-Loose bodies	Knee - Left	0
1					6679e373-dfbb-480c-85bf-67576815017b	SE	Knee-Right	2	ORTHOPEDIC_SURGEON_KNEE	56	56	0	0						Family Physician	Routine	COMPLETE	4427	Moderate	Severe	Osteoarthritis	Knee - Right	0
1					444fa58e-c39d-44ae-8fcb-43e0243073f4	SE	Knee-Left	2	ORTHOPEDIC_SURGEON_KNEE	63	63								Family Physician	Routine	COMPLETE	4427	Moderate	Moderate	Osteoarthritis	Knee - Left	0
1					fcca7fbf-ad28-4683-83d1-90a7584bd868	SE	Knee-Bilateral	2	ORTHOPEDIC_SURGEON_KNEE	63	63	0	0						Family Physician	Routine	COMPLETE	4427	Moderate	Severe	Osteoarthritis	Knee - Bilateral	113
1					57dbb805-edce-4ddf-b3f9-a6411ad4db71	SE	Knee-Left	2	ORTHOPEDIC_SURGEON_KNEE	64	64	0	0						Family Physician	Routine	COMPLETE	4427	Mild	Mild	Osteoarthritis	Knee - Left	0
1					f8c33cac-5ae9-49d1-99e6-f01e3ee935ee	SE	Hip-Bilateral	1	ORTHOPEDIC_SURGEON_HIP	56	56								Family Physician	Routine	COMPLETE	4427		Severe	Osteoarthritis	Hip - Bilateral	0
1					d19faffe-7506-4ee1-a23a-cb4ff56ade4d	SE	Hip-Right	1	ORTHOPEDIC_SURGEON_HIP	61	61								Family Physician	Routine	COMPLETE	4427	Mild	Severe	Osteoarthritis	Hip - Right	0
1					5332ff08-d14f-4526-aa77-64f46cc16bbc	SE	Hip-Right	1	ORTHOPEDIC_SURGEON_HIP	61	61	0	0						Family Physician	Routine	COMPLETE	4427		Severe	Osteoarthritis	Hip - Right	0
1					249d0a58-db20-4d2e-9711-8a4e27472348	SE	Hip-Bilateral	1	ORTHOPEDIC_SURGEON_HIP	61	61	0	0						Family Physician	Routine	COMPLETE	4427		Mild	Osteoarthritis	Hip - Bilateral	16
1					d4e90fe0-5774-49fb-b5ee-2e4fdcdfc6c8	SE	Hip-Bilateral	1	ORTHOPEDIC_SURGEON_HIP	56	56								Specialist	Routine	COMPLETE	4427	Severe	Severe	Osteoarthritis	Hip - Bilateral	0
1					4cc51540-0554-4c46-8c7c-153b42ea366d	SE	Hip-Right	1	ORTHOPEDIC_SURGEON_HIP	52	52	0	0						Family Physician	Routine	COMPLETE	4427	Moderate	Moderate	Osteoarthritis	Hip - Right	0
1					317147c3-0024-4bad-9e0f-917da4e16482	SE	Hip-Left	1	ORTHOPEDIC_SURGEON_HIP	56	56								Family Physician	Routine	COMPLETE	4427	Severe	Severe	Osteoarthritis	Hip - Left	0
1					2643cd14-8ef2-46a7-acdb-a663dcad5a74	SE	Hip-Left	1	ORTHOPEDIC_SURGEON_HIP	50	50	0	0						Family Physician	Routine	COMPLETE	4427	Moderate	Moderate	Osteoarthritis	Hip - Left	0
1					cf3b269b-b9a8-48dc-a25d-93f0eadb917e	SE	Hip-Left	1	ORTHOPEDIC_SURGEON_HIP	61	61								Family Physician	Routine	COMPLETE	4427	Moderate	Severe	Osteoarthritis|Other-labral tear?	Hip - Left	56
1					85f6a8d6-4fef-47ed-b7e0-9f8a82bc1c2a	SE	Hip-Right	1	ORTHOPEDIC_SURGEON_HIP	61	61	0	0						Family Physician	Routine	COMPLETE	4427	Moderate	Severe	Osteoarthritis	Hip - Right	2
1					0dcec28b-50e7-452e-9956-9a96238afd46	SE	Hip-Left	1	ORTHOPEDIC_SURGEON_HIP	61	61								Family Physician	Routine	COMPLETE	4427	Moderate	Moderate	Osteoarthritis	Hip - Left	0
1					c9abe104-8323-471d-b5b7-2965188ac5b3	SE	Knee-Left	2	ORTHOPEDIC_SURGEON_KNEE	53	53	0	0						Family Physician	Routine	COMPLETE	4427	Moderate	Moderate	Osteoarthritis	Knee - Left	0
1					ec8432c5-dbf1-4bfa-9d3e-d54b159cac03	SE	Knee-Left	2	ORTHOPEDIC_SURGEON_KNEE	57	57	0	0						Family Physician	Routine	COMPLETE	4427	Moderate	Severe	Osteoarthritis	Knee - Left	8
1					23683dff-3227-44e6-9c5f-772d9a5d4349	SE	Knee-Right	2	ORTHOPEDIC_SURGEON_KNEE	53	53	0	0						Family Physician	Routine	COMPLETE	4427	Mild	Moderate	Osteoarthritis	Knee - Right	0
1					8db7b3a0-9fcf-4568-bd93-2ba4d5626ce0	SE	Knee-Left	2	ORTHOPEDIC_SURGEON_KNEE	68	68								Family Physician	Routine	COMPLETE	4427	Severe	Severe	Osteoarthritis	Knee - Left
1					3adf06af-b944-4e21-ae2d-9a2eac98179c	SE	Knee-Bilateral	2	ORTHOPEDIC_SURGEON_KNEE	68	68								Family Physician	Routine	COMPLETE	4427	Moderate	Moderate	Osteoarthritis	Knee - Bilateral
1					9fd619a4-a94c-480a-a4b5-2b4d43d3c8a1	SE	Knee-Bilateral	2	ORTHOPEDIC_SURGEON_KNEE	62	62	0	0						Family Physician	Routine	COMPLETE	4427	Severe	Severe	Osteoarthritis	Knee - Bilateral
1					e4c9ea73-d92f-4ce4-adf3-e5fc36476a4e	SE	Knee-Right	2	ORTHOPEDIC_SURGEON_KNEE	53	53	0	0						Family Physician	Routine	COMPLETE	4427		Moderate	Osteoarthritis	Knee - Right
1					f2508d5e-7730-44e3-8997-e951b54835c6	SE	Knee-Bilateral	2	ORTHOPEDIC_SURGEON_KNEE	64	64								Family Physician	Routine	COMPLETE	4427	Moderate	Severe	Osteoarthritis	Knee - Bilateral
1					f5066aaa-1816-459e-90dc-746c89536e67	SE	Knee-Bilateral	2	ORTHOPEDIC_SURGEON_KNEE	65	65								Family Physician	Routine	COMPLETE	4427	Mild	Moderate	Osteoarthritis	Knee - Bilateral
1					35edb5bd-6a05-4c3b-881c-bd483189dd37	SE	Knee-Right	2	ORTHOPEDIC_SURGEON_KNEE	67	67								Family Physician	Routine	COMPLETE	4427	Moderate	Severe	Osteoarthritis	Knee - Right
1					7984a0d9-1a7c-4907-8459-b6b8b02fd473	SE	Knee-Bilateral	2	ORTHOPEDIC_SURGEON_KNEE	56	56	0	0						Family Physician	Routine	COMPLETE	4427	Severe	Moderate	Osteoarthritis	Knee - Bilateral	1
1					ba771dfc-f4bd-4025-a4d9-28a0b1e7fc48	SE	Knee-Left	2	ORTHOPEDIC_SURGEON_KNEE	56	56	0	0						Family Physician	Routine	COMPLETE	4427	Mild	Moderate	Osteoarthritis	Knee - Left	1
1					cd3225e3-9185-415d-b7c3-8fdf00dd00c6	SE	Knee-Bilateral	2	ORTHOPEDIC_SURGEON_KNEE	65	65								Family Physician	Routine	COMPLETE	4427	Moderate	Moderate	Osteoarthritis|Other-chondrocalci	Knee - Bilateral	1
1					a13b5b20-e1d6-4499-b3e4-80928bf80f4b	SE	Hip-Bilateral	1	ORTHOPEDIC_SURGEON_HIP										Family Physician	Routine	COMPLETE	4417	Severe	Severe	Other-left labral tear, R FAI	Hip - Bilateral	0
1		0			5030c83c-2028-44bc-b0bc-3a650c15cf76	SE	Hip-Left	1	ORTHOPEDIC_SURGEON_HIP	29	29	0	0						Family Physician	Routine	COMPLETE	4417	Moderate	Moderate	Osteoarthritis	Hip - Left	0	-9
0					6fdcf96c-f3cc-4642-98fc-0b085b1b96bf	SE	Hip-Bilateral	1	ORTHOPEDIC_SURGEON_HIP	41	41	0	0						Nurse Practitioner	Routine	COMPLETE	4420		Moderate	Osteoarthritis	Hip - Bilateral	3
0					5a602bb1-199f-4a1a-a3db-7aabc4031745	SE	Hip-Right	1	ORTHOPEDIC_SURGEON_HIP	41	41								Family Physician	Routine	COMPLETE	4420		Moderate	Osteoarthritis	Hip - Right	3
0					5350fea0-be2b-4631-85ed-cca933aaf285	SE	Knee-Right	2	ORTHOPEDIC_SURGEON_KNEE	48	48			0	0		0		Family Physician	Routine	COMPLETE	4420	Mild	Moderate	Osteoarthritis	Knee - Right	2
0					5130a892-09e1-4788-9c0c-f445372138cd	SE	Knee-Right	2	ORTHOPEDIC_SURGEON_KNEE	45	45	0	0						Nurse Practitioner	Routine	COMPLETE	4420	Severe	Severe	Osteoarthritis	Knee - Right	0
1					3596d945-a49a-44f3-ae5b-90cc63dbe298	SE	Hip-Left	1	ORTHOPEDIC_SURGEON_HIP	41	41	0	0						Family Physician	Routine	COMPLETE	4420	Moderate	Moderate	Osteoarthritis	Hip - Left	1
1					f0a1a672-ae0f-4b64-a675-bece716c2bb7	SE	Hip-Bilateral	1	ORTHOPEDIC_SURGEON_HIP	42	42								Nurse Practitioner	Routine	COMPLETE	4420	Mild	Moderate	Osteoarthritis	Hip - Bilateral	1
1					a3fe54ab-d0a3-4e41-b8ca-00595027f1f8	SE	Hip-Bilateral	1	ORTHOPEDIC_SURGEON_HIP	41	41	0	0						Nurse Practitioner	Routine	COMPLETE	4420	Moderate	Moderate	Osteoarthritis	Hip - Bilateral	0
1					0076ae80-f2ec-46a5-ac24-bbc6ca21217c	SE	Hip-Right	1	ORTHOPEDIC_SURGEON_HIP	41	41	0	0						Family Physician	Routine	COMPLETE	4420	Severe	Severe	Osteoarthritis	Hip - Right	0
1	31			13	4e652ea9-d213-4392-aca4-9a05caa7e33b	SE	Hip-Right	1	ORTHOPEDIC_SURGEON_HIP	0	0								Family Physician	Routine	COMPLETE	4420	Moderate	Severe	Osteoarthritis	Hip - Right	0
1	54			44	7e5af5fc-5cb8-453a-8ef0-ded5746c3499	SE	Hip-Right	1	ORTHOPEDIC_SURGEON_HIP	53	53	0	0						Family Physician	Routine	COMPLETE	4420		Severe	Osteoarthritis	Hip - Right	0
1					79991d95-5c9f-450c-94c5-90d89ed502c5	SE	Hip-Left	1	ORTHOPEDIC_SURGEON_HIP	41	41								Family Physician	Routine	COMPLETE	4420	Moderate	Moderate	Osteoarthritis	Hip - Left	1
1					c17c1f37-9258-4d9d-9357-514feef7e9f3	SE	Hip-Left	1	ORTHOPEDIC_SURGEON_HIP	41	41	0	0						Family Physician	Routine	COMPLETE	4420	Mild	Moderate	Osteoarthritis	Hip - Left	0
1					2669000e-1c92-474d-ab6c-03c339a661ad	SE	Hip-Right	1	ORTHOPEDIC_SURGEON_HIP	41	41								Family Physician	Routine	COMPLETE	4420	Moderate	Severe	Osteoarthritis	Hip - Right	0
1	30			48	83963b62-c354-4686-b09e-93720f07d22d	SE	Hip-Right	1	ORTHOPEDIC_SURGEON_HIP	53	53	0	0						Family Physician	Routine	COMPLETE	4420	Severe	Severe	Osteoarthritis|Other-calcium phos	Hip - Right	0
1					39a0324f-5bfe-4f1b-a4c6-47e45995254e	SE	Hip-Right	1	ORTHOPEDIC_SURGEON_HIP	41	41								Nurse Practitioner	Routine	COMPLETE	4420		Moderate	Osteoarthritis	Hip - Right	1
1	54			25	ff9c743a-1945-4da5-8300-76d480da0ae3	SE	Hip-Left	1	ORTHOPEDIC_SURGEON_HIP	53	53	0	0						Family Physician	Routine	COMPLETE	4420	Severe	Severe	Osteoarthritis	Hip - Left	0
1					a56280d1-138f-4845-8fae-683bfc6b087b	SE	Knee-Left	2	ORTHOPEDIC_SURGEON_KNEE	46	46	0	0						Family Physician	Routine	COMPLETE	4420	Moderate	Moderate	Osteoarthritis	Knee - Left	0
1					ee30205d-735b-45c4-a3d2-aab753c2bde9	SE	Knee-Bilateral	2	ORTHOPEDIC_SURGEON_KNEE	46	46	0	0						Family Physician	Routine	COMPLETE	4420	Moderate	Moderate	Osteoarthritis	Knee - Bilateral	0
1					967d53e0-9724-4afd-89d9-09524aa628d6	SE	Knee-Bilateral	2	ORTHOPEDIC_SURGEON_KNEE	46	46								Family Physician	Routine	COMPLETE	4420		Moderate	Osteoarthritis	Knee - Bilateral	0
1					6cd96646-760d-468f-bf13-41e768415a70	SE	Knee-Bilateral	2	ORTHOPEDIC_SURGEON_KNEE	46	46	0	0						Family Physician	Routine	COMPLETE	4420		Moderate	Osteoarthritis	Knee - Bilateral	0
1					13e76a86-661e-4d18-b3b0-b78f308a4520	SE	Knee-Right	2	ORTHOPEDIC_SURGEON_KNEE	46	46								Nurse Practitioner	Routine	COMPLETE	4420	Moderate	Severe	Osteoarthritis	Knee - Right	0
1					66508cc1-69fd-4676-85b9-dbff95e43ff1	SE	Knee-Bilateral	2	ORTHOPEDIC_SURGEON_KNEE	53	53	0	0						Nurse Practitioner	Routine	COMPLETE	4420	Moderate	Severe	Osteoarthritis	Knee - Bilateral	3
1					713ea7bd-7f6b-470a-85d9-9d4ea2c0d979	SE	Knee-Left	2	ORTHOPEDIC_SURGEON_KNEE	46	46								Family Physician	Routine	COMPLETE	4420	Moderate	Moderate	Osteoarthritis	Knee - Left	3
1					565eed05-f724-4ac9-9d0d-27cdbfe2da7a	SE	Knee-Right	2	ORTHOPEDIC_SURGEON_KNEE	57	57	0	0						Family Physician	Routine	COMPLETE	4420	Moderate	Moderate	Osteoarthritis	Knee - Right	0
1					7e609ac3-55bb-4bab-858b-829b5de45880	SE	Knee-Right	2	ORTHOPEDIC_SURGEON_KNEE	48	48								Family Physician	Routine	COMPLETE	4420		Moderate	Osteoarthritis|Other-Meniscal tea	Knee - Right	0
1					ad103b9a-17ab-4771-8260-7878b0899a09	SE	Knee-Right	2	ORTHOPEDIC_SURGEON_KNEE	49	49	0	0						Family Physician	Routine	COMPLETE	4420	Mild	Severe	Osteoarthritis	Knee - Right	1
1					d9564399-474e-49c9-a192-09c27af2cfdc	SE	Knee-Bilateral	2	ORTHOPEDIC_SURGEON_KNEE	48	48	0	0						Family Physician	Routine	COMPLETE	4420	Severe	Severe	Osteoarthritis	Knee - Bilateral	1
1					0868d8b7-b24e-4d33-b60e-e2f9cbc0a31d	SE	Knee-Right	2	ORTHOPEDIC_SURGEON_KNEE	45	45	0	0						Family Physician	Routine	COMPLETE	4420	Mild	Severe	Osteoarthritis	Knee - Right	0
1					b1cc183d-d3eb-4c77-b325-d16c28b71324	SE	Knee-Right	2	ORTHOPEDIC_SURGEON_KNEE	46	46								Family Physician	Routine	COMPLETE	4420	Moderate	Severe	Osteoarthritis	Knee - Right	0
1					21ff124f-83bc-4a0a-a3a9-c4f0f1422e15	SE	Knee-Bilateral	2	ORTHOPEDIC_SURGEON_KNEE	46	46								Family Physician	Routine	COMPLETE	4420	Moderate	Severe	Osteoarthritis	Knee - Bilateral	0
1					3a3890b9-7afc-4e60-8b0b-e529bd17fbf6	SE	Knee-Left	2	ORTHOPEDIC_SURGEON_KNEE	46	46								Family Physician	Routine	COMPLETE	4420	Mild	Moderate	Osteoarthritis	Knee - Left	0
1					83b9c384-b3aa-460f-ae4e-a853f4d6aaa0	SE	Knee-Right	2	ORTHOPEDIC_SURGEON_KNEE	46	46	0	0						Family Physician	Routine	COMPLETE	4420	Moderate	Moderate	Other-full thickness cartilage lo	Knee - Right	0
1					ab4618a8-a115-4b9d-a4fc-787a4f32b8a2	SE	Knee-Left	2	ORTHOPEDIC_SURGEON_KNEE	48	48	0	0						Family Physician	Routine	COMPLETE	4420	Moderate	Moderate	Osteoarthritis	Knee - Left	1
0	52			9	f7fa9d6c-d265-4fa7-963b-4b7c49352e2f	SE	Hip-Right	1	ORTHOPEDIC_SURGEON_HIP	53	53	0	0						Other	Routine	COMPLETE	4420	Severe	Severe	Osteoarthritis	Hip - Right	1
0	40		12		225af1d9-3b70-4fd2-9e26-56f4c7370aa5	SE	Knee-Left	2	ORTHOPEDIC_SURGEON_KNEE	77	77	0	0						Family Physician	Routine	COMPLETE	4420		Severe	Osteoarthritis	Knee - Left	0
0					aa61edbe-ab3d-4129-b6fa-6c3a54739ff7	SE	Knee-Right	2	ORTHOPEDIC_SURGEON_KNEE	45	45			0	0		0		Family Physician	Routine	COMPLETE	4420	Severe	Severe	Osteoarthritis	Knee - Right	1
0					1ed030c6-3ff5-4527-8c41-d6640bfe1a53	SE	Knee-Left	2	ORTHOPEDIC_SURGEON_KNEE	45	45								Family Physician	Routine	COMPLETE	4420	Moderate	Severe	Osteoarthritis	Knee - Left	0
0					e414d4aa-b8fa-411b-b5eb-694d393ffc77	SE	Knee-Bilateral	2	ORTHOPEDIC_SURGEON_KNEE	47	47	0	0						Family Physician	Routine	COMPLETE	4420	Severe	Severe	Osteoarthritis	Knee - Bilateral	0
1					a36e91bf-cd36-40d8-8154-77726c060cdf	SE	Hip-Right	1	ORTHOPEDIC_SURGEON_HIP	37	37	0	0						Nurse Practitioner	Routine	COMPLETE	4420	Mild	Moderate	Osteoarthritis	Hip - Right	3
1	32			16	bb3c6697-eef5-4059-96f1-3d34030fd68f	SE	Hip-Left	1	ORTHOPEDIC_SURGEON_HIP	64	64	0	0						Family Physician	Routine	COMPLETE	4420	Moderate	Severe	Osteoarthritis	Hip - Left	0
1	60		26	14	2ab1f15f-c3ff-44a8-b1c2-e425ddbb12a4	SE	Hip-Left	1	ORTHOPEDIC_SURGEON_HIP										Family Physician	Routine	COMPLETE	4420	Moderate	Severe	Osteoarthritis	Hip - Left	0
1					d1f985e1-5190-483f-b92a-cae3e1dc3c8a	SE	Hip-Left	1	ORTHOPEDIC_SURGEON_HIP	41	41	0	0						Nurse Practitioner	Routine	COMPLETE	4420	Mild	Mild	Osteoarthritis	Hip - Left	0
1					f15e68c4-4da4-41ec-9dfb-9d7887782206	SE	Hip-Right	1	ORTHOPEDIC_SURGEON_HIP	41	41								Nurse Practitioner	Routine	COMPLETE	4420		Severe	Osteoarthritis	Hip - Right	0
1	60			91	0baff2fe-dfcd-4e7d-86d8-80a407ab772e	SE	Hip-Bilateral	1	ORTHOPEDIC_SURGEON_HIP	53	53	0	0						Family Physician	Routine	COMPLETE	4420	Mild	Severe	Osteoarthritis	Hip - Bilateral	1
1					35975f97-e495-406e-a6ed-486a238f63ba	SE	Hip-Bilateral	1	ORTHOPEDIC_SURGEON_HIP	41	41	0	0						Nurse	Routine	COMPLETE	4420		Mild	Osteoarthritis	Hip - Bilateral	0
1					01c68f25-4c96-4710-a6f5-4be62173e70c	SE	Knee-Left	2	ORTHOPEDIC_SURGEON_KNEE	48	48	0	0						Family Physician	Routine	COMPLETE	4420	Moderate	Moderate	Osteoarthritis	Knee - Left	1
1					7c5db8e6-e586-476d-8e56-22fe086023e6	SE	Knee-Right	2	ORTHOPEDIC_SURGEON_KNEE	46	46								Family Physician	Routine	COMPLETE	4420		Mild	Osteoarthritis	Knee - Right	1
1					c4eb2e2b-621d-4536-84a0-0386e77db00c	SE	Knee-Left	2	ORTHOPEDIC_SURGEON_KNEE	46	46								Family Physician	Routine	COMPLETE	4420			Osteoarthritis	Knee - Left	0
1					fd3df127-93af-47af-bc39-f067321ca8bc	SE	Knee-Left	2	ORTHOPEDIC_SURGEON_KNEE	46	46								Family Physician	Routine	COMPLETE	4420		Severe	Other-osteonecrosis on MRI	Knee - Left	3
1	97				acb6866d-64fd-4633-bf39-7004d6b58f62	SE	Knee-Right	2	ORTHOPEDIC_SURGEON_KNEE	77	77	0	0						Family Physician	Routine	COMPLETE	4420	Moderate	Moderate	Other-?	Knee - Right	1
1					c3decb93-4ab5-4c40-8a17-1943464fc4cf	SE	Knee-Bilateral	2	ORTHOPEDIC_SURGEON_KNEE	46	46	0	0						Family Physician	Routine	COMPLETE	4420	Moderate	Severe	Osteoarthritis	Knee - Bilateral	3
1					22212cd0-2d57-4690-95d1-7ad294ac8b8e	SE	Knee-Left	2	ORTHOPEDIC_SURGEON_KNEE	48	48	0	0						Nurse Practitioner	Routine	COMPLETE	4420		Mild	Osteoarthritis	Knee - Left	0
1	89				5095bd1e-4472-4a48-8548-a73391884267	SE	Knee-Right	2	ORTHOPEDIC_SURGEON_KNEE	77	77	0	0						Specialist	Routine	COMPLETE	4420		Moderate	Osteoarthritis	Knee - Right	1
1	55			17	9e9c44e6-d0b4-41af-9f36-b90c96da60cf	SE	Knee-Bilateral	2	ORTHOPEDIC_SURGEON_KNEE										Specialist	Routine	COMPLETE	4420	Severe	Severe	Osteoarthritis	Knee - Bilateral	1
1					71f5e8a2-f43b-4ab7-8f07-989bb267dc8b	SE	Knee-Left	2	ORTHOPEDIC_SURGEON_KNEE	48	48	0	0						Nurse Practitioner	Routine	COMPLETE	4420		Moderate	Other-Unspecified pain	Knee - Left	0
1	11			51	9f5a3670-4ee2-4238-8c21-337c9f0629b9	SE	Knee-Left	2	ORTHOPEDIC_SURGEON_KNEE	85	85	0	0						Specialist	Routine	COMPLETE	4420	Moderate	Moderate	Osteoarthritis	Knee - Left	0
1					ff389a49-24c3-4a7c-86c7-283d51781d17	SE	Knee-Left	2	ORTHOPEDIC_SURGEON_KNEE	47	47								Nurse Practitioner	Routine	COMPLETE	4420	Mild	Moderate	Other-Medial meniscal repair	Knee - Left	1
1					9d71cdd8-47a6-4d19-bf97-25eeda277fe4	SE	Knee-Right	2	ORTHOPEDIC_SURGEON_KNEE	46	46								Nurse Practitioner	Routine	COMPLETE	4420		Severe	Osteoarthritis	Knee - Right	1
1					b2c38557-0381-442e-984c-ab5a8572fda0	SE	Knee-Right	2	ORTHOPEDIC_SURGEON_KNEE	46	46								Family Physician	Routine	COMPLETE	4420		Moderate	Osteoarthritis	Knee - Right	0
1					229ff866-7089-4a9a-b9c4-74bd747a7da8	SE	Knee-Right	2	ORTHOPEDIC_SURGEON_KNEE	47	47	0	0						Family Physician	Routine	COMPLETE	4420	Moderate	Severe	Osteoarthritis	Knee - Right	0
1					1d38e765-57ab-4e6c-a215-4e10620c35e2	SE	Knee-Left	2	ORTHOPEDIC_SURGEON_KNEE	46	46								Family Physician	Routine	COMPLETE	4420	Severe	Severe	Osteoarthritis	Knee - Left	0
1					95f826e4-e53e-473e-a8f6-0cf287b06dc3	SE	Knee-Left	2	ORTHOPEDIC_SURGEON_KNEE	49	49	0	0						Family Physician	Routine	COMPLETE	4420		Moderate	Osteoarthritis|Other-medial menis	Knee - Left	2
1					af89fd5a-991d-45f8-8fc5-19819971f258	SE	Knee-Left	2	ORTHOPEDIC_SURGEON_KNEE	46	46	0	0						Family Physician	Routine	COMPLETE	4420	Severe	Severe	Osteoarthritis	Knee - Left	1
1					acf67eed-5395-48f7-8ef3-0acc3b8ae833	SE	Knee-Left	2	ORTHOPEDIC_SURGEON_KNEE	50	50	0	0						Family Physician	Routine	COMPLETE	4420		Moderate	Osteoarthritis	Knee - Left	2
1					bc78a824-7227-40f7-9af4-72e19fc71aa6	SE	Knee-Left	2	ORTHOPEDIC_SURGEON_KNEE	46	46								Family Physician	Routine	COMPLETE	4420		Severe	Osteoarthritis	Knee - Left	1
1					c7c3eaa1-a932-4999-9c2c-e0a9ef4a3f56	SE	Knee-Right	2	ORTHOPEDIC_SURGEON_KNEE	64	64	0	0	0	0		0		Family Physician	Routine	COMPLETE	4427	Moderate	Moderate	Osteoarthritis	Knee - Right	1
1					c039e9bf-6391-47c7-a31d-d0d6e8516ba5	SE	Knee-Left	2	ORTHOPEDIC_SURGEON_KNEE	0	0								Nurse Practitioner	Routine	COMPLETE	4427	Mild	Moderate	Osteoarthritis|Other-Sports injur	Knee - Left	0
1	78			63	2eaed8d0-0123-4e8c-88a9-caafecd6cd58	SE	Hip-Left	1	ORTHOPEDIC_SURGEON_HIP	0	0								Family Physician	Routine	COMPLETE	4417	Mild	Severe	Osteoarthritis	Hip - Left	0
1	132				590f6990-6fb0-4345-b5b3-36663c8407b7	SE	Knee-Left	2	ORTHOPEDIC_SURGEON_KNEE	0	0								Family Physician	Routine	COMPLETE	4417			Other-not specified on referral	Knee - Left	0
1	146			48	d161933c-3643-4ee8-996d-094065f46c2f	SE	Hip-Right	1	ORTHOPEDIC_SURGEON_HIP										Family Physician	Routine	COMPLETE	4420	Moderate	Severe	Osteoarthritis	Hip - Right	14
1	188				53c43b42-8bc2-437b-9427-f41767fbf985	SE	Hip-Right	1	ORTHOPEDIC_SURGEON_HIP										Family Physician	Routine	COMPLETE	4420			Osteoarthritis	Hip - Right	0
1					a56eef37-c7bc-49fb-a04d-96bfd7efe6e2	SE	Knee-Bilateral	2	ORTHOPEDIC_SURGEON_KNEE	0	0								Family Physician	Routine	COMPLETE	4419			Osteoarthritis		33
0	56				430ae7d7-82c8-4a10-95e3-3df23c299e37	WW	Hip-Right	1	ORTHOPEDIC_SURGEON_HIP	71	71								Family Physician	Routine	COMPLETE	3944			Osteoarthritis	Hip	0
0	43				146649d1-6784-43b9-98cc-ac99b9c8b686	WW	Hip-Right	1	ORTHOPEDIC_SURGEON_HIP	65	65								Family Physician	Routine	COMPLETE	3944			Osteoarthritis	Hip	0
0	51				a861537b-f69b-4e27-92f2-7a2dcabbe0bd	WW	Hip-Right	1	ORTHOPEDIC_SURGEON_HIP	65	65								Family Physician	Routine	COMPLETE	3944			Osteoarthritis	Hip	0
0	60				28b17ace-3a24-418f-8414-2613cef1947e	WW	Hip-Left	1	ORTHOPEDIC_SURGEON_HIP	78	78								Family Physician	Routine	COMPLETE	3944			Osteoarthritis	Hip	0
0	97				ba8223c1-162a-49f4-9291-e30016ce0534	WW	Hip-Right	1	ORTHOPEDIC_SURGEON_HIP	76	76								Family Physician	Routine	COMPLETE	3944			Osteoarthritis	Hip	3
0	41				d1915366-ae1f-47a2-80a3-6e56b141e363	WW	Hip-Bilateral	1	ORTHOPEDIC_SURGEON_HIP	84	84								Family Physician	Routine	COMPLETE	3944			Osteoarthritis	Hip	1
0	56				448ada2e-82b3-4384-93a3-cfd7224d1c08	WW	Knee-Bilateral	2	ORTHOPEDIC_SURGEON_KNEE	65	65								Family Physician	Routine	COMPLETE	3944			Osteoarthritis	Knee	0
0	63				4c490b3d-044f-4f5c-95da-6bc92ab55bd0	WW	Knee-Right	2	ORTHOPEDIC_SURGEON_KNEE	79	79								Family Physician	Routine	COMPLETE	3944			Osteoarthritis	Knee	0
0	98				518422d2-b429-45f3-a5f7-1e340a60de8d	WW	Knee-Bilateral	2	ORTHOPEDIC_SURGEON_KNEE	65	65								Family Physician	Routine	COMPLETE	3944			Osteoarthritis	Knee	0
0	85				a2bc997f-24a4-4e0c-a791-c56475ab28df	WW	Knee-Bilateral	2	ORTHOPEDIC_SURGEON_KNEE	80	80								Family Physician	Routine	COMPLETE	3944			Osteoarthritis	Knee	3
0	61				455f4c36-c69e-4acd-bb5e-cd09dcfbf6f6	WW	Knee-Bilateral	2	ORTHOPEDIC_SURGEON_KNEE	65	65								Family Physician	Routine	COMPLETE	3944			Osteoarthritis	Knee	1
0	53				56363d25-5b0c-4a8d-9091-e3eb7f90affd	WW	Knee-Bilateral	2	ORTHOPEDIC_SURGEON_KNEE	65	65								Family Physician	Routine	COMPLETE	3944			Osteoarthritis	Knee	1
0	67				5b8c5d61-2fc9-47a3-94cd-e3ee1995ea85	WW	Knee-Bilateral	2	ORTHOPEDIC_SURGEON_KNEE	79	79								Family Physician	Routine	COMPLETE	3944			Osteoarthritis	Knee	1
0	46				c71d1a05-cd08-4e82-899d-023e07eef7cb	WW	Knee-Bilateral	2	ORTHOPEDIC_SURGEON_KNEE	65	65								Family Physician	Routine	COMPLETE	3944			Osteoarthritis	Knee	2
0	79				8c9c3ec9-6a8c-4c88-bde9-c168b1283718	WW	Knee-Left	2	ORTHOPEDIC_SURGEON_KNEE	74	74								Family Physician	Routine	COMPLETE	3944			Osteoarthritis	Knee	1
0	78				79ab1668-5798-4ae9-bf85-856370195d24	WW	Knee-Bilateral	2	ORTHOPEDIC_SURGEON_KNEE	79	79								Family Physician	Routine	COMPLETE	3944			Osteoarthritis	Knee	0
0	90				8eb5543b-9d78-4ab2-8e74-9f65e7fb9728	WW	Knee-Left	2	ORTHOPEDIC_SURGEON_KNEE	80	80								Family Physician	Routine	COMPLETE	3944			Osteoarthritis	Knee	0
0	90				d1f0c7c4-5d94-499a-89dc-7529d808c9b0	WW	Knee-Left	2	ORTHOPEDIC_SURGEON_KNEE	74	74								Family Physician	Routine	COMPLETE	3944			Osteoarthritis	Knee	0
0	63				f9df9070-2024-40f5-bb66-bb27a6206f8d	WW	Knee-Left	2	ORTHOPEDIC_SURGEON_KNEE	87	87								Family Physician	Routine	COMPLETE	3944			Osteoarthritis	Knee	0
0	80				dd37b77c-5a63-47d5-8b6e-7c67dfc2756c	WW	Knee-Right	2	ORTHOPEDIC_SURGEON_KNEE	87	87								Family Physician	Routine	COMPLETE	3944	Mild	Moderate		Knee	180
0	92				c8e720da-1033-40ad-9f22-e9570f46ae07	WW	Knee-Right	2	ORTHOPEDIC_SURGEON_KNEE	80	80								Family Physician	Routine	COMPLETE	3944			Osteoarthritis	Knee	181
0	95				7f33af70-9c14-4848-b89a-77344fb26294	WW	Knee-Left	2	ORTHOPEDIC_SURGEON_KNEE	80	80								Family Physician	Routine	COMPLETE	3944			Osteoarthritis	Knee	181
0	63				c8d1698d-fd12-492a-a3d0-622e3d172e3d	WW	Knee-Left	2	ORTHOPEDIC_SURGEON_KNEE	71	71								Family Physician	Routine	COMPLETE	3944			Osteoarthritis	Knee	178
0	64				d99b47b6-2f89-4c5a-8315-e183ea041d2d	WW	Knee-Right	2	ORTHOPEDIC_SURGEON_KNEE	74	74								Family Physician	Routine	COMPLETE	3944				Knee	0
0	65				5d010023-a19a-43fe-b38e-6f4ff7fa1bdd	WW	Knee-Bilateral	2	ORTHOPEDIC_SURGEON_KNEE	74	74								Family Physician	Routine	COMPLETE	3944	Moderate	Severe		Knee	27
0	85				4bfaa562-1b1b-4015-aafc-91bd828a2788	WW	Knee-Right	2	ORTHOPEDIC_SURGEON_KNEE	80	80								Family Physician	Routine	COMPLETE	3944			Osteoarthritis	Knee	180
1	63				6a649236-826f-4efb-bd08-468c4f7b164b	WW	Hip-Right	1	ORTHOPEDIC_SURGEON_HIP	71	71								Family Physician	Routine	COMPLETE	3944			Osteoarthritis	Hip	181
1	83				57163316-977b-4e10-9b0f-4fac8e2078e5	WW	Hip-Left	1	ORTHOPEDIC_SURGEON_KNEE	74	74								Family Physician	Routine	COMPLETE	3944			Osteoarthritis	Knee	1
1	83				a097c81a-b4c7-4582-bc69-fee7227e3ef2	WW	Hip-Left	1	ORTHOPEDIC_SURGEON_HIP	78	78								Family Physician	Routine	COMPLETE	3944			Osteoarthritis	Hip	0
1	50				8280806b-0944-4595-9636-2e6e01bbe5a7	WW	Hip-Left	1	ORTHOPEDIC_SURGEON_HIP	76	76								Family Physician	Routine	COMPLETE	3944			Osteoarthritis	Hip	179
1	47				e50552ae-91d7-4bad-8c42-1794126b010e	WW	Hip-Right	1	ORTHOPEDIC_SURGEON_HIP	66	66								Family Physician	Routine	COMPLETE	3944			Osteoarthritis	Hip	180
1	42				3a1c075f-88ef-44cb-b7ef-f300480ed833	WW	Hip-Left	1	ORTHOPEDIC_SURGEON_HIP	84	84								Family Physician	Routine	COMPLETE	3944			Osteoarthritis	Hip	180
1	44				482aeb07-ec15-4600-b47c-c38f3ab6d478	WW	Knee-Right	2	ORTHOPEDIC_SURGEON_KNEE	65	65								Family Physician	Routine	COMPLETE	3944			Osteoarthritis	Knee	179
1	26				4d0b2296-cfb4-43b0-815e-bc224d0ea0a4	WW	Knee-Bilateral	2	ORTHOPEDIC_SURGEON_KNEE	80	80								Family Physician	Routine	COMPLETE	3944			Osteoarthritis	Knee	180
1	66				15aff8f7-b32f-4930-8263-0870d29d002e	WW	Knee-Left	2	ORTHOPEDIC_SURGEON_KNEE	87	87								Family Physician	Routine	COMPLETE	3944			Osteoarthritis	Knee	183
1	49				6ac64f1d-54c2-4b6a-ab73-a63c61470d94	WW	Knee-Right	2	ORTHOPEDIC_SURGEON_KNEE	65	65								Family Physician	Routine	COMPLETE	3944			Osteoarthritis	Knee	180
1	58				a152b694-2de7-417e-8a43-1b23355d5032	WW	Knee-Right	2	ORTHOPEDIC_SURGEON_KNEE	74	74								Family Physician	Routine	COMPLETE	3944			Osteoarthritis	Knee	182
1	29				66cd96ca-d0c5-42b8-abe2-725431098753	WW	Knee-Left	2	ORTHOPEDIC_SURGEON_KNEE	80	80								Family Physician	Routine	COMPLETE	3944			Osteoarthritis	Knee	183
1	47				f1a25d70-3b1e-4def-86e9-4a5860840f56	WW	Knee-Bilateral	2	ORTHOPEDIC_SURGEON_KNEE	65	65								Family Physician	Routine	COMPLETE	3944			Osteoarthritis	Knee	180
1	36				7a4360e4-dc1b-40da-9edf-61733420754a	WW	Knee-Right	2	ORTHOPEDIC_SURGEON_KNEE	80	80								Specialist	Routine	COMPLETE	3944			Osteoarthritis	Knee	183
1	84				93609957-627d-4704-8562-3d5db77ebacc	WW	Knee-Bilateral	2	ORTHOPEDIC_SURGEON_KNEE	74	74								Family Physician	Routine	COMPLETE	3944			Osteoarthritis	Knee	183
1	33				517e68bd-fa07-4522-96fe-87c50aa90afe	WW	Knee-Bilateral	2	ORTHOPEDIC_SURGEON_KNEE	80	80								Family Physician	Routine	COMPLETE	3944			Osteoarthritis	Knee	0
1	47				6f638232-92d0-4860-80b1-c55a0345cdc9	WW	Knee-Right	2	ORTHOPEDIC_SURGEON_KNEE	65	65								Family Physician	Routine	COMPLETE	3944			Osteoarthritis	Knee	183
1	63				599be865-753d-470e-9957-e88063f4ebf4	WW	Knee-Bilateral	2	ORTHOPEDIC_SURGEON_KNEE	87	87								Family Physician	Routine	COMPLETE	3944			Osteoarthritis	Knee	180
1	45				e513e516-44fa-4fb5-97d6-ffd256492d8d	WW	Knee-Bilateral	2	ORTHOPEDIC_SURGEON_KNEE	65	65								Family Physician	Routine	COMPLETE	3944			Osteoarthritis	Knee	179
1	65				abf19079-9516-4283-b76c-6ced4a7808d2	WW	Knee-Right	2	ORTHOPEDIC_SURGEON_KNEE	74	74								Family Physician	Routine	COMPLETE	3944			Osteoarthritis	Knee	180
1	25				3a58eb1b-1b3c-45f3-aea8-4f3d0bfc1341	WW	Knee-Right	2	ORTHOPEDIC_SURGEON_KNEE	80	80								Family Physician	Routine	COMPLETE	3944			Osteoarthritis	Knee	180
1	35				50d8a05c-8cf9-4e74-b2cf-ba2b8d2287ba	WW	Knee-Left	2	ORTHOPEDIC_SURGEON_KNEE	74	74								Family Physician	Routine	COMPLETE	3944			Osteoarthritis	Knee	181
1	56				51a6f43d-433e-4ba4-8113-b6c9ae90924c	WW	Knee-Left	2	ORTHOPEDIC_SURGEON_KNEE	80	80								Family Physician	Routine	COMPLETE	3944			Osteoarthritis	Knee	183
1	77				928b6590-04aa-46b6-962f-ff9665a01779	WW	Knee-Bilateral	2	ORTHOPEDIC_SURGEON_KNEE	79	79								Family Physician	Routine	COMPLETE	3944			Osteoarthritis	Knee	179
1	29				145d5531-1f46-4f09-aaa1-68cba1975284	WW	Knee-Bilateral	2	ORTHOPEDIC_SURGEON_KNEE	80	80								Family Physician	Routine	COMPLETE	3944			Osteoarthritis	Knee	0
1	62				3110477e-cf0e-4fd3-9cd5-f1e67fbf1d3a	WW	Knee-Left	2	ORTHOPEDIC_SURGEON_KNEE	74	74								Family Physician	Routine	COMPLETE	3944			Osteoarthritis	Knee	0
1	63				29d28da0-d859-4555-b917-eb042e1e6b96	WW	Knee-Right	2	ORTHOPEDIC_SURGEON_KNEE	87	87								Family Physician	Routine	COMPLETE	3944			Osteoarthritis	Knee	0
1	80				f49cf587-1eeb-4b06-b327-4f2b5fdbb76e	WW	Knee-Right	2	ORTHOPEDIC_SURGEON_KNEE	79	79								Family Physician	Routine	COMPLETE	3944			Osteoarthritis	Knee	0
1	84				b08877ab-4ebb-4cb2-ae69-f99c873789bb	WW	Knee-Bilateral	2	ORTHOPEDIC_SURGEON_KNEE	79	79								Nurse Practitioner	Routine	COMPLETE	3944			Osteoarthritis	Knee	0
1	60				d01d1306-afc6-42b1-873a-f8469a2cf517	WW	Knee-Bilateral	2	ORTHOPEDIC_SURGEON_KNEE	79	79								Family Physician	Routine	COMPLETE	3944			Osteoarthritis	Knee	5
1	56				56d8260e-a159-4f17-871c-a460446d333a	WW	Knee-Left	2	ORTHOPEDIC_SURGEON_KNEE	65	65								Family Physician	Routine	COMPLETE	3944			Osteoarthritis	Knee	0
1	28				15722249-48b0-43ae-8838-37427d217e1f	WW	Knee-Right	2	ORTHOPEDIC_SURGEON_KNEE	80	80								Family Physician	Routine	COMPLETE	3944			Osteoarthritis	Knee	1
1	49				1063b400-5875-443e-999f-bf03a0c0b296	WW	Knee-Bilateral	2	ORTHOPEDIC_SURGEON_KNEE	77	77								Family Physician	Routine	COMPLETE	3944			Osteoarthritis	Knee	3
1	27				a9a261a6-00d7-4722-966c-4ee6b50cc3e7	WW	Knee-Right	2	ORTHOPEDIC_SURGEON_KNEE	80	80								Family Physician	Routine	COMPLETE	3944			Osteoarthritis	Knee	0
1	86				34a34583-972a-4b0a-8c69-07827a7c5a8d	WW	Knee-Right	2	ORTHOPEDIC_SURGEON_KNEE	74	74								Family Physician	Routine	COMPLETE	3944			Osteoarthritis	Knee	1
1	93				8ad0f764-e65e-4b09-bde8-a50eb218e0f2	WW	Knee-Right	2	ORTHOPEDIC_SURGEON_KNEE	80	80								Family Physician	Routine	COMPLETE	3944			Osteoarthritis	Knee	0
1	83				69b67490-c722-483b-8dd6-3429ddc8f0d3	WW	Knee-Left	2	ORTHOPEDIC_SURGEON_KNEE	74	74								Family Physician	Routine	COMPLETE	3944			Osteoarthritis	Knee	5
1	42				a0606abd-2420-42b7-936a-a47b5692ac5c	WW	Knee-Bilateral	2	ORTHOPEDIC_SURGEON_KNEE	87	87								Family Physician	Routine	COMPLETE	3944			Osteoarthritis	Knee	1
1	44				c4bbe8ba-5a2d-4c44-aa35-390e9b0f363a	WW	Knee-Left	2	ORTHOPEDIC_SURGEON_KNEE	65	65								Family Physician	Routine	COMPLETE	3944			Osteoarthritis	Knee	0
1	84				c3895b4c-d50e-42e3-8a6a-9cf3a3db6e62	WW	Knee-Right	2	ORTHOPEDIC_SURGEON_KNEE	71	71								Specialist	Routine	COMPLETE	3944			Osteoarthritis	Knee	0
0	47				f80495b5-d92d-450f-9053-56532d43662b	WW	Hip-Left	1	ORTHOPEDIC_SURGEON_HIP	66	66								Family Physician	Routine	COMPLETE	3944			Osteoarthritis	Hip	0
0	33				b71b65c7-1400-4db7-8d15-2b16c604043b	WW	Hip-Left	1	ORTHOPEDIC_SURGEON_HIP	78	78								Family Physician	Routine	COMPLETE	3944			Osteoarthritis	Hip	11
0	91				5fc78d4b-4845-45fd-9c0b-3f4c5848a08e	WW	Hip-Left	1	ORTHOPEDIC_SURGEON_HIP	78	78								Family Physician	Routine	COMPLETE	3944			Osteoarthritis	Hip	1
0	49				090e8864-2efa-4c02-8987-f80d7e7cf479	WW	Hip-Left	1	ORTHOPEDIC_SURGEON_HIP	65	65								Family Physician	Routine	COMPLETE	3944			Osteoarthritis	Hip	0
0	56				265f9460-2c6e-4b18-9ced-0098f94476f4	WW	Hip-Right	1	ORTHOPEDIC_SURGEON_HIP	71	71								Family Physician	Routine	COMPLETE	3944			Osteoarthritis	Hip	0
0	69				06c05eac-7f49-45fa-909c-bfe71004e407	WW	Knee-Bilateral	2	ORTHOPEDIC_SURGEON_KNEE	74	74								Family Physician	Routine	COMPLETE	3944			Osteoarthritis	Knee	1
0	34				beeb0e03-f35f-43a3-9c51-27be5948a677	WW	Knee-Right	2	ORTHOPEDIC_SURGEON_KNEE	79	79								Family Physician	Routine	COMPLETE	3944			Osteoarthritis	Knee	0
0	63				d5fc504d-c71d-4fcb-b3a4-d8a2ac6d5db2	WW	Knee-Right	2	ORTHOPEDIC_SURGEON_KNEE	87	87								Family Physician	Routine	COMPLETE	3944			Osteoarthritis	Knee	4
0	80				4ef6e88a-2ece-431a-a610-c87439d359c1	WW	Knee-Left	2	ORTHOPEDIC_SURGEON_KNEE	79	79								Family Physician	Routine	COMPLETE	3944			Osteoarthritis	Knee	1
0	77				2fcb7643-40c9-48f1-b4b8-580b195cb045	WW	Knee-Left	2	ORTHOPEDIC_SURGEON_KNEE	65	65								Family Physician	Routine	COMPLETE	3944			Osteoarthritis	Knee	0
0	79				38d090ac-fc2e-49d2-b90a-0ee76290beb7	WW	Knee-Left	2	ORTHOPEDIC_SURGEON_KNEE	65	65								Family Physician	Routine	COMPLETE	3944			Osteoarthritis	Knee	232
0	68				99b1e334-716d-4753-99e5-f8d345b6ab11	WW	Knee-Left	2	ORTHOPEDIC_SURGEON_KNEE	71	71								Family Physician	Routine	COMPLETE	3944			Osteoarthritis	Knee	0
0	64				1606c8f7-c7a5-4ef7-ab48-fcd75547692a	WW	Knee-Bilateral	2	ORTHOPEDIC_SURGEON_KNEE	74	74								Family Physician	Routine	COMPLETE	3944			Osteoarthritis	Knee	0
1	87				d7eff400-4c17-4e61-8e0a-ef1bcb128f7c	WW	Hip-Right	1	ORTHOPEDIC_SURGEON_KNEE	80	80								Family Physician	Routine	COMPLETE	3944			Osteoarthritis	Knee	1
1	87				fd32b952-99cd-4bb8-b462-ebd56e32ec44	WW	Hip-Right	1	ORTHOPEDIC_SURGEON_HIP	78	78								Family Physician	Routine	COMPLETE	3944			Osteoarthritis	Hip	0
1	41				c1d28da5-934d-48e6-aa6a-630109c58f1b	WW	Hip-Bilateral	1	ORTHOPEDIC_SURGEON_HIP	84	84								Family Physician	Routine	COMPLETE	3944			Osteoarthritis	Hip	0
1	66				6157b5f8-af28-43c2-a415-d1c732ba7c8b	WW	Hip-Right	1	ORTHOPEDIC_SURGEON_HIP	78	78								Family Physician	Routine	COMPLETE	3944			Osteoarthritis	Hip	0
1	62				8bd4f87f-e7cf-42d8-9878-5fa8f681c667	WW	Hip-Left	1	ORTHOPEDIC_SURGEON_HIP	78	78								Family Physician	Routine	COMPLETE	3944			Osteoarthritis	Hip	0
1	85				6731a9e9-59b7-4397-b943-5b7087f28b49	WW	Hip-Right	1	ORTHOPEDIC_SURGEON_HIP	78	78								Family Physician	Routine	COMPLETE	3944			Osteoarthritis	Hip	1
1	34				c27de620-286f-4bf0-9744-7db9cdcec2b7	WW	Hip-Left	1	ORTHOPEDIC_SURGEON_HIP	78	78								Family Physician	Routine	COMPLETE	3944			Osteoarthritis	Hip	1
1	76				8eab1ce3-7a33-4ae5-b734-e2601589e160	WW	Hip-Left	1	ORTHOPEDIC_SURGEON_HIP	76	76								Family Physician	Routine	COMPLETE	3944			Osteoarthritis	Hip	7
1	90				77018c68-f2c4-4ccb-838a-7bda3040b2ee	WW	Hip-Left	1	ORTHOPEDIC_SURGEON_HIP	78	78								Family Physician	Routine	COMPLETE	3944			Osteoarthritis	Hip	1
1	72				297eb697-b1cd-4851-b3fd-51deaaf24422	WW	Hip-Bilateral	1	ORTHOPEDIC_SURGEON_HIP	76	76								Family Physician	Routine	COMPLETE	3944			Osteoarthritis	Hip	0
1	62				1406557b-ea74-487b-b5c6-d28c8548922b	WW	Hip-Right	1	ORTHOPEDIC_SURGEON_HIP	71	71								Family Physician	Routine	COMPLETE	3944			Osteoarthritis	Hip	1
1	91				0c3d3c88-ac4a-49e0-bfc2-76bbe235113b	WW	Hip-Left	1	ORTHOPEDIC_SURGEON_HIP	78	78								Family Physician	Routine	COMPLETE	3944			Osteoarthritis	Hip	6
1	79				2fcf7ab3-d90d-4b4e-979e-974de100459f	WW	Hip-Right	1	ORTHOPEDIC_SURGEON_HIP	78	78								Family Physician	Routine	COMPLETE	3944			Osteoarthritis	Hip	1
1	48				d3167607-f1f6-418c-868a-7d1e6902e086	WW	Knee-Right	2	ORTHOPEDIC_SURGEON_KNEE	65	65								Family Physician	Routine	COMPLETE	3944			Osteoarthritis	Knee	1
1	83				692aeb42-993c-4678-923d-c42a3197a975	WW	Knee-Bilateral	2	ORTHOPEDIC_SURGEON_KNEE	74	74								Nurse Practitioner	Routine	COMPLETE	3944			Osteoarthritis	Knee	0
1	70				57e970b3-db3d-4ade-a922-7a4682ed04f6	WW	Knee-Bilateral	2	ORTHOPEDIC_SURGEON_KNEE	77	77								Family Physician	Routine	COMPLETE	3944			Osteoarthritis	Knee	1
1	83				089f2e01-4085-4c9e-9e1c-e933543401d6	WW	Knee-Bilateral	2	ORTHOPEDIC_SURGEON_KNEE	74	74								Family Physician	Routine	COMPLETE	3944			Osteoarthritis	Knee	1
1	92				203d8e3c-d297-4f5c-80b3-04e21cb3e146	WW	Knee-Right	2	ORTHOPEDIC_SURGEON_KNEE	80	80								Family Physician	Routine	COMPLETE	3944			Osteoarthritis	Hip	1
1	92				eb3ed78d-c16e-4c10-afdc-a41a24fe2f22	WW	Knee-Right	2	ORTHOPEDIC_SURGEON_KNEE	80	80								Family Physician	Routine	COMPLETE	3944			Osteoarthritis	Knee	3
1	61				f1ad1480-7ebb-4946-a6f0-fa52d411a5fc	WW	Knee-Left	2	ORTHOPEDIC_SURGEON_KNEE	74	74								Family Physician	Routine	COMPLETE	3944			Osteoarthritis	Knee	1
1	32				2ae9eca4-c077-4c02-a824-79f01b1c10c9	WW	Knee-Left	2	ORTHOPEDIC_SURGEON_KNEE	80	80								Family Physician	Routine	COMPLETE	3944			Osteoarthritis	Knee	0
1	91				13416c15-cc1e-4b81-8d79-addbe7a0b6c5	WW	Knee-Right	2	ORTHOPEDIC_SURGEON_KNEE	77	77								Family Physician	Routine	COMPLETE	3944			Osteoarthritis	Knee	0
1	48				37b39be8-b954-4369-8b5c-f74793ed77f2	WW	Knee-Bilateral	2	ORTHOPEDIC_SURGEON_KNEE	65	65								Family Physician	Routine	COMPLETE	3944			Osteoarthritis	Knee	230
1	68				7cbb7daa-941a-44db-9d9a-6c0efd5110e4	WW	Knee-Bilateral	2	ORTHOPEDIC_SURGEON_KNEE	74	74								Nurse Practitioner	Routine	COMPLETE	3944			Osteoarthritis	Knee	226
1	61				9acf43ad-1f3b-40ea-8ea6-c76c7b490db3	WW	Knee-Bilateral	2	ORTHOPEDIC_SURGEON_KNEE	80	80								Nurse Practitioner	Routine	COMPLETE	3944			Osteoarthritis	Knee	1
1	77				c4e9eb00-a28f-4dde-8622-1f7a14557d02	WW	Knee-Right	2	ORTHOPEDIC_SURGEON_KNEE	74	74								Family Physician	Routine	COMPLETE	3944			Osteoarthritis	Knee	0
1	76				a3915f56-8dfb-4eae-ba85-70da2ea214b8	WW	Knee-Bilateral	2	ORTHOPEDIC_SURGEON_KNEE	74	74								Family Physician	Routine	COMPLETE	3944			Osteoarthritis	Knee	0
1	48				85df4ee7-9817-4e98-af19-c2e8d45d068b	WW	Knee-Bilateral	2	ORTHOPEDIC_SURGEON_KNEE	65	65								Family Physician	Routine	COMPLETE	3944			Osteoarthritis	Knee	5
1	85				6ca4a530-abfa-4997-9a0e-e34cd292c4f9	WW	Knee-Left	2	ORTHOPEDIC_SURGEON_KNEE	80	80								Family Physician	Routine	COMPLETE	3944			Osteoarthritis	Knee	1
1	59				bdc828bf-9e96-4b02-b086-0eff9665e456	WW	Knee-Right	2	ORTHOPEDIC_SURGEON_KNEE	79	79								Family Physician	Routine	COMPLETE	3944			Osteoarthritis	Knee	188
1	66				bdf270f8-7a19-4ee5-9510-c7f6d218dbcc	WW	Knee-Bilateral	2	ORTHOPEDIC_SURGEON_KNEE	74	74								Family Physician	Routine	COMPLETE	3944			Osteoarthritis	Knee	229
1	27				422d33db-18fe-43f7-b153-72f83a900ce1	WW	Knee-Left	2	ORTHOPEDIC_SURGEON_KNEE	79	79								Family Physician	Routine	COMPLETE	3944			Osteoarthritis	Knee	230
1					e4bd37fc-4a55-428f-8f32-4e5eeacec561	NE	Knee-Bilateral	2	ORTHOPEDIC_SURGEON_KNEE	54	54								Routine	timmins_nejac-70577529	BOOKED	timmins_nejac-70577529		Osteoarthritis			0
1					1ced02e8-18db-45a7-b0ad-3e63d77b5b3d	NE	Knee-Bilateral	2	ORTHOPEDIC_SURGEON_KNEE	54	54								Routine	timmins_nejac-70577529	BOOKED	timmins_nejac-70577529		Osteoarthritis			1
1					d0802410-e005-48cf-bee7-e53bf5c0fbf2	NE	Knee-Right	2	ORTHOPEDICS										Family Physician	Routine	BOOKED	4204				Knee - Right	252
1					d4e6cb12-31bb-471d-84c5-0cccafe4e9d8	SE	Hip-Right	1	ORTHOPEDIC_SURGEON_HIP	62	62	0	0						Family Physician	Routine	BOOKED	4427	Severe	Severe	Osteoarthritis	Hip - Right	252
1					baf7c6d0-4bff-434e-a3d2-0384237dbdde	SE	Hip-Right	1	ORTHOPEDIC_SURGEON_HIP	0	0	0	0						Family Physician	Routine	BOOKED	4427	Moderate	Severe	Osteoarthritis	Hip - Right	247
1					1816c6dc-0527-43dd-aced-62880b098fc2	SE	Hip-Left	1	ORTHOPEDIC_SURGEON_HIP	61	61	0	0						Family Physician	Routine	BOOKED	4427	Moderate	Moderate	Osteoarthritis	Hip - Left	252
1					7afb1432-2917-422c-9bdf-830ce277d301	SE	Hip-Bilateral	1	ORTHOPEDIC_SURGEON_HIP	0	0	0	0						Family Physician	Routine	BOOKED	4427	Moderate	Severe	Osteoarthritis	Hip - Bilateral	252
1					e0f876d4-701f-4b55-a95b-afe38fdba6ae	SE	Hip-Left	1	ORTHOPEDIC_SURGEON_HIP	60	60								Family Physician	Routine	BOOKED	4427	Moderate	Severe	Osteoarthritis	Hip - Left	3
1					e61b5e7c-9eaf-4863-a669-8e6491581f8f	SE	Hip-Bilateral	1	ORTHOPEDIC_SURGEON_HIP	0	0	0	0						Family Physician	Routine	BOOKED	4427	Severe	Severe	Osteoarthritis	Hip - Bilateral	1
1					f41f4978-6fff-4b93-9372-f6e96f6a1c90	SE	Hip-Right	1	ORTHOPEDIC_SURGEON_HIP	0	0	0	0						Family Physician	Routine	BOOKED	4427		Moderate	Osteoarthritis	Hip - Right	3
1					d4b6bbd1-f408-4be9-a1f4-b9e4aa10c192	SE	Hip-Right	1	ORTHOPEDIC_SURGEON_HIP	59	59	0	0						Family Physician	Routine	BOOKED	4427	Moderate	Moderate	Osteoarthritis	Hip - Right	65
1					13f046c3-dfa4-4e79-8613-c15b6f830d82	SE	Hip-Bilateral	1	ORTHOPEDIC_SURGEON_HIP	59	59	0	0						Family Physician	Routine	BOOKED	4427		Moderate	Osteoarthritis	Hip - Bilateral	77
1					dd95e522-a7d6-4894-b6c5-cf72f8b3565c	SE	Hip-Left	1	ORTHOPEDIC_SURGEON_HIP	61	61	0	0						Family Physician	Routine	BOOKED	4427	Severe	Severe	Osteoarthritis	Hip - Left	252
1					90bfa00e-e888-4545-b2cc-248750e312c3	SE	Hip-Right	1	ORTHOPEDIC_SURGEON_HIP	61	61								Family Physician	Routine	BOOKED	4427	Moderate	Moderate	Osteoarthritis|Other-cartilage da	Hip - Right	258
1					16e6b05d-a448-4d57-a1da-9a1cec80fabb	SE	Hip-Right	1	ORTHOPEDIC_SURGEON_HIP	59	59	0	0						Family Physician	Routine	BOOKED	4427	Moderate	Moderate	Osteoarthritis|Other-also had cul	Hip - Right	252
1					2cc57227-634f-4330-918d-832b9c5708f0	SE	Hip-Bilateral	1	ORTHOPEDIC_SURGEON_HIP	0	0	0	0						Family Physician	Routine	BOOKED	4427	Moderate	Moderate	Osteoarthritis	Hip - Bilateral	251
1					bf815a27-53a7-4d76-950d-a5eff232ce66	SE	Hip-Left	1	ORTHOPEDIC_SURGEON_HIP	0	0	0	0						Family Physician	Routine	BOOKED	4427	Mild	Severe	Osteoarthritis	Hip - Left	263
1					f06c9b49-673e-4aba-a34b-96570f4ac7b1	SE	Hip-Bilateral	1	ORTHOPEDIC_SURGEON_HIP	0	0	0	0						Family Physician	Routine	BOOKED	4427	Moderate	Moderate	Osteoarthritis	Hip - Bilateral	296
1					07572743-d412-4df1-9cf9-56461ef2222b	SE	Hip-Right	1	ORTHOPEDIC_SURGEON_HIP	52	52	0	0						Nurse Practitioner	Routine	BOOKED	4427	Severe	Severe	Osteoarthritis	Hip - Right	1
1					aa239ce7-ee24-494f-a44d-9c93a490ab90	SE	Hip-Right	1	ORTHOPEDIC_SURGEON_HIP	61	61	0	0						Family Physician	Routine	BOOKED	4427	Moderate	Moderate	Osteoarthritis	Hip - Right	252
1					49e5b757-62b8-4862-b8a9-5162e4fcc9f2	SE	Hip-Right	1	ORTHOPEDIC_SURGEON_HIP	0	0	0	0						Family Physician	Routine	BOOKED	4427	Moderate	Moderate	Osteoarthritis	Hip - Right	248
1					a25e5a03-dae2-4ceb-bde7-f506bd81f339	SE	Hip-Bilateral	1	ORTHOPEDIC_SURGEON_HIP	61	61								Family Physician	Routine	BOOKED	4427	Severe		Osteoarthritis	Hip - Bilateral	253
1					a06ed850-410c-4b82-9c49-c96f175e5712	SE	Hip-Left	1	ORTHOPEDIC_SURGEON_HIP	0	0	0	0						Family Physician	Routine	BOOKED	4427	Moderate	Severe	Osteoarthritis	Hip - Left	251
1					2c6aa5af-a397-4905-bceb-53385cdf335a	SE	Knee-Left	2	ORTHOPEDIC_SURGEON_KNEE	0	0	0	0						Family Physician	Routine	BOOKED	4427	Moderate	Moderate	Osteoarthritis	Knee - Left	0
1					3d7720a7-9bc4-4b3d-a79c-684d3ba9e513	SE	Knee-Left	2	ORTHOPEDIC_SURGEON_KNEE	0	0	0	0						Family Physician	Routine	BOOKED	4427	Moderate	Severe	Osteoarthritis	Knee - Left	0
1					4484185f-b327-4b60-886d-dc64c726d63a	SE	Knee-Left	2	ORTHOPEDIC_SURGEON_KNEE	0	0	0	0						Family Physician	Routine	BOOKED	4427	Moderate	Severe	Osteoarthritis	Knee - Left	0
1					978bf414-f26f-4da0-8093-8775c5bad58f	SE	Knee-Right	2	ORTHOPEDIC_SURGEON_KNEE	0	0	0	0						Nurse Practitioner	Routine	BOOKED	4427	Severe	Severe	Osteoarthritis|Other-meniscal tea	Knee - Right	2
1					8befb445-a6e6-452c-be70-f15dc7d84edc	SE	Knee-Right	2	ORTHOPEDIC_SURGEON_KNEE	0	0	0	0						Family Physician	Routine	BOOKED	4427	Mild	Severe	Osteoarthritis	Knee - Right	1
1					4893b816-276f-46b8-b48c-11857212d0d6	SE	Knee-Bilateral	2	ORTHOPEDIC_SURGEON_KNEE	53	53	0	0	0	0		0		Nurse Practitioner	Routine	BOOKED	4427	Moderate	Moderate	Osteoarthritis	Knee - Bilateral	0
1					a1a4d0a3-bef7-4a35-940f-b654905aa1c4	SE	Knee-Right	2	ORTHOPEDIC_SURGEON_KNEE	53	53	0	0						Family Physician	Routine	BOOKED	4427	Severe	Moderate	Osteoarthritis	Knee - Right	0
1					38088a91-5ea2-4023-8077-8c8661c6df25	SE	Knee-Right	2	ORTHOPEDIC_SURGEON_KNEE	0	0								Family Physician	Routine	BOOKED	4427	Mild	Moderate	Osteoarthritis|Other-? meniscal i	Knee - Right	0
1					5ba47493-21ab-472d-9a0e-4d0fc6b702a3	SE	Knee-Right	2	ORTHOPEDIC_SURGEON_KNEE	0	0	0	0						Family Physician	Routine	BOOKED	4427	Moderate	Moderate	Osteoarthritis	Knee - Right	1
1					7bb67f02-f54f-4645-91cf-782480bf5326	SE	Knee-Left	2	ORTHOPEDIC_SURGEON_KNEE	0	0	0	0						Specialist	Routine	BOOKED	4427	Moderate	Severe	Osteoarthritis|Other-injury know	Knee - Left	0
1					387b87cf-e87f-4d61-97d3-473a38e16948	SE	Knee-Bilateral	2	ORTHOPEDIC_SURGEON_KNEE	53	53	0	0						Family Physician	Routine	BOOKED	4427	Moderate	Severe	Osteoarthritis	Knee - Bilateral	0
1					513a4e27-63a3-4ea3-8c1a-d273da6c1cd5	SE	Knee-Right	2	ORTHOPEDIC_SURGEON_KNEE	57	57	0	0						Family Physician	Routine	BOOKED	4427	Mild	Moderate	Osteoarthritis	Knee - Right	0
1					2f1bf06d-2e94-4198-b0ca-186e92ef06a9	SE	Knee-Bilateral	2	ORTHOPEDIC_SURGEON_KNEE	64	64								Family Physician	Routine	BOOKED	4427	Moderate	Moderate	Osteoarthritis	Knee - Bilateral	0
1					44da75bb-f52c-4166-8ed3-5e6bcb5cc26d	SE	Knee-Right	2	ORTHOPEDIC_SURGEON_KNEE	0	0	0	0						Family Physician	Routine	BOOKED	4427	Severe	Severe	Osteoarthritis	Knee - Right	0
1					8e68997f-f919-4c1d-bc19-cdbb42105ae3	SE	Knee-Bilateral	2	ORTHOPEDIC_SURGEON_KNEE	48	48								Family Physician	Routine	BOOKED	4427	Severe	Severe	Osteoarthritis	Knee - Bilateral	1
1					eec7d0f4-0efb-4fae-9533-dd264d865a76	SE	Knee-Left	2	ORTHOPEDIC_SURGEON_KNEE	0	0	0	0						Family Physician	Routine	BOOKED	4427	Moderate	Moderate	Osteoarthritis|Other-reported inc	Knee - Left	0
1					7ce612e5-bf39-4566-9ce1-0795d40d80d1	SE	Knee-Left	2	ORTHOPEDIC_SURGEON_KNEE	0	0	0	0						Family Physician	Routine	BOOKED	4427	Moderate	Moderate	Osteoarthritis	Knee - Left	3
1					f33674f3-e7f5-4c98-a20a-08f68431760e	SE	Knee-Right	2	ORTHOPEDIC_SURGEON_KNEE	0	0								Family Physician	Routine	BOOKED	4427	Severe	Severe	Other-Medial Meniscus Tear	Knee - Right	0
1					f9cdaba4-8906-42e6-b803-7cb212e402b6	SE	Knee-Bilateral	2	ORTHOPEDIC_SURGEON_KNEE	0	0	0	0						Family Physician	Routine	BOOKED	4427	Severe	Severe	Osteoarthritis	Knee - Bilateral	1
1					84109c91-b2e6-453a-a0bc-5ec0357bd2b9	SE	Knee-Bilateral	2	ORTHOPEDIC_SURGEON_KNEE	0	0	0	0						Family Physician	Routine	BOOKED	4427	Mild	Severe	Osteoarthritis	Knee - Bilateral	6
1					64ce2d8b-dd7c-4d8c-8b23-2ebc39343e62	SE	Knee-Right	2	ORTHOPEDIC_SURGEON_KNEE	0	0								Family Physician	Routine	BOOKED	4427	Moderate	Severe	Osteoarthritis	Knee - Right	2
1					77cc3024-2e7b-4dad-be3d-33914053f028	SE	Knee-Right	2	ORTHOPEDIC_SURGEON_KNEE	65	65								Family Physician	Routine	BOOKED	4427	Moderate	Moderate	Osteoarthritis	Knee - Right	1
1					ffa756eb-514d-4235-ae2a-9d3146bf2a85	SE	Knee-Left	2	ORTHOPEDIC_SURGEON_KNEE	0	0	0	0						Family Physician	Routine	BOOKED	4427	Moderate	Severe	Osteoarthritis	Knee - Left	1
1					c3f44a74-bc98-48bf-a100-dd099e34bf04	SE	Knee-Bilateral	2	ORTHOPEDIC_SURGEON_KNEE	56	56	0	0						Family Physician	Routine	BOOKED	4427	Moderate	Severe	Osteoarthritis	Knee - Bilateral	0
1					b2484329-7ead-4217-941b-fc62012c0edc	SE	Knee-Left	2	ORTHOPEDIC_SURGEON_KNEE	64	64								Family Physician	Routine	BOOKED	4427		Moderate	Osteoarthritis	Knee - Left	0
1					ec0177c1-0aa9-40c1-8b90-d14cbe5e4176	SE	Knee-Left	2	ORTHOPEDIC_SURGEON_KNEE	0	0	0	0						Family Physician	Routine	BOOKED	4427		Mild	Other-Loose bone fragment	Knee - Left	281
1					c550c741-fae4-49d5-a975-cd46ca9b9125	SE	Knee-Right	2	ORTHOPEDIC_SURGEON_KNEE	0	0	0	0						Nurse Practitioner	Routine	BOOKED	4427	Moderate	Moderate	Osteoarthritis	Knee - Right	254
1					474db878-4940-465f-ad62-b940bcdc9bc9	SE	Knee-Left	2	ORTHOPEDIC_SURGEON_KNEE	68	68								Family Physician	Routine	BOOKED	4427	Moderate	Severe	Osteoarthritis	Knee - Left	259
1					408f3a21-ed09-4324-96d2-489e2e649a82	SE	Knee-Bilateral	2	ORTHOPEDIC_SURGEON_KNEE	53	53			0	0		0		Family Physician	Routine	BOOKED	4427	Moderate	Moderate	Osteoarthritis	Knee - Bilateral	258
1					7604588f-005a-4fdb-aa99-7a909c6c2432	SE	Knee-Right	2	ORTHOPEDIC_SURGEON_KNEE	57	57	0	0						Family Physician	Routine	BOOKED	4427	Moderate	Moderate	Osteoarthritis	Knee - Right	258
1					22746c77-e4d1-4c7b-8032-553bca06dc3a	SE	Knee-Bilateral	2	ORTHOPEDIC_SURGEON_KNEE	0	0	0	0						Specialist	Routine	BOOKED	4427	Mild	Moderate	Osteoarthritis	Knee - Bilateral	254
1					c1d06781-1593-4c15-ad53-89a810ce5800	SE	Knee-Left	2	ORTHOPEDIC_SURGEON_KNEE	0	0	0	0						Family Physician	Routine	BOOKED	4427	Moderate	Severe	Osteoarthritis	Knee - Left	0
1					a9b05c99-526a-457b-9985-0e7e97f9a024	SE	Knee-Bilateral	2	ORTHOPEDIC_SURGEON_KNEE	0	0	0	0						Family Physician	Routine	BOOKED	4427	Moderate	Severe	Osteoarthritis	Knee - Bilateral	0
1					433f7d11-c6b8-494e-b8b1-7ff53605e1d2	SE	Knee-Left	2	ORTHOPEDIC_SURGEON_KNEE	53	53	0	0						Nurse Practitioner	Routine	BOOKED	4427	Mild	Severe	Osteoarthritis	Knee - Left	4
1					7b3b6e4d-7acf-4608-bbfd-74855272cec6	SE	Knee-Right	2	ORTHOPEDIC_SURGEON_KNEE	0	0	0	0						Family Physician	Routine	BOOKED	4427	Moderate	Moderate	Osteoarthritis	Knee - Right	0
1					08eb54dc-371b-4637-925a-dd041d1c967b	SE	Hip-Right	1	ORTHOPEDIC_SURGEON_HIP	0	0	0	0						Nurse Practitioner	Routine	BOOKED	4427	Severe	Severe	Osteoarthritis	Hip - Right	0
1					01c81975-3b48-4ff2-a8e5-326c4996e567	SE	Hip-Left	1	ORTHOPEDIC_SURGEON_HIP	0	0	0	0						Family Physician	Routine	BOOKED	4427	Moderate	Severe	Osteoarthritis	Hip - Left	1
1					fb03893a-37d9-49e1-a222-b4a626fe8b57	SE	Hip-Right	1	ORTHOPEDIC_SURGEON_HIP	0	0	0	0						Family Physician	Routine	BOOKED	4427	Moderate	Severe	Osteoarthritis	Hip - Right	0
1					a5e9512b-c390-4d02-9de4-3fdcea3fbfd7	SE	Hip-Bilateral	1	ORTHOPEDIC_SURGEON_HIP	0	0	0	0						Family Physician	Routine	BOOKED	4427	Moderate	Severe	Osteoarthritis	Hip - Bilateral	0
1					91db0689-6224-4291-930c-19f05f80036c	SE	Hip-Left	1	ORTHOPEDIC_SURGEON_KNEE	0	0	0	0						Family Physician	Routine	BOOKED	4427	Severe	Severe	Osteoarthritis	Hip - Left	1
1					8d6a8262-664f-4132-af7a-5701d1648e0c	SE	Hip-Right	1	ORTHOPEDIC_SURGEON_HIP	0	0	0	0						Family Physician	Routine	BOOKED	4427	Mild	Moderate	Osteoarthritis	Hip - Right	1
1					c96f7148-cb96-4977-8a1a-a1425e60e5df	SE	Hip-Left	1	ORTHOPEDIC_SURGEON_HIP	0	0	0	0						Family Physician	Routine	BOOKED	4427	Mild	Severe	Osteoarthritis	Hip - Left	0
1					c11b00dd-241c-4b5a-bd1e-e07e5be1beb1	SE	Hip-Left	1	ORTHOPEDIC_SURGEON_HIP	0	0	0	0						Family Physician	Routine	BOOKED	4427	Moderate	Moderate	Osteoarthritis	Hip - Left	1
1					159db6b3-34f1-4327-94b2-0cbb2f0c3bb2	SE	Hip-Left	1	ORTHOPEDIC_SURGEON_HIP	0	0	0	0						Family Physician	Routine	BOOKED	4427	Moderate	Moderate	Osteoarthritis	Hip - Left	0
1					4ce201fd-96b1-4833-8771-dabdb76cedad	SE	Hip-Right	1	ORTHOPEDIC_SURGEON_HIP	61	61	0	0						Family Physician	Routine	BOOKED	4427	Moderate	Moderate	Osteoarthritis	Hip - Right	2
1					104d2cc0-d39d-455e-acdd-83ef920183e2	SE	Hip-Left	1	ORTHOPEDIC_SURGEON_HIP	0	0	0	0						Family Physician	Routine	BOOKED	4427	Moderate	Severe	Osteoarthritis	Hip - Left	57
1					74eda7fe-9df5-415e-b2cb-98aa16490663	SE	Hip-Right	1	ORTHOPEDIC_SURGEON_HIP	0	0	0	0						Family Physician	Routine	BOOKED	4427	Moderate	Moderate	Osteoarthritis	Hip - Right	258
1					fca6d779-cf28-47ac-915f-3893e73e34e2	SE	Hip-Right	1	ORTHOPEDIC_SURGEON_HIP	61	61								Family Physician	Routine	BOOKED	4427	Moderate	Moderate	Osteoarthritis	Hip - Right	257
1					a0f1683d-ba89-467e-97e3-e77fa245b26d	SE	Hip-Left	1	ORTHOPEDIC_SURGEON_HIP	61	61	0	0						Nurse Practitioner	Routine	BOOKED	4427	Moderate	Severe	Other-Osteonecrosis	Hip - Left	1
1					c8bda7a2-9290-4188-82d6-3fdbc27e9857	SE	Hip-Right	1	ORTHOPEDIC_SURGEON_HIP	61	61								Family Physician	Routine	BOOKED	4427	Moderate	Moderate	Osteoarthritis|Other-?FAI	Hip - Right	0
1					62aa7df5-0461-4d1a-af9f-ecc0485d36fa	SE	Hip-Left	1	ORTHOPEDIC_SURGEON_KNEE	0	0	0	0						Nurse Practitioner	Routine	BOOKED	4427	Moderate	Moderate	Osteoarthritis	Hip - Left	0
1					934f9f92-a817-4ca6-9295-1bb5da3b9d97	SE	Hip-Left	1	ORTHOPEDIC_SURGEON_HIP	0	0	0	0						Family Physician	Routine	BOOKED	4427	Moderate	Moderate	Osteoarthritis	Hip - Left	1
1					d49edc7a-eb24-4eff-8188-225022dddaeb	SE	Hip-Right	1	ORTHOPEDIC_SURGEON_HIP	0	0	0	0						Family Physician	Routine	BOOKED	4427		Moderate	Osteoarthritis	Hip - Right	1
1					6f268bd7-9251-4921-b285-a08df6cd5ba5	SE	Knee-Left	2	ORTHOPEDIC_SURGEON_KNEE	0	0	0	0						Family Physician	Routine	BOOKED	4427	Moderate	Severe	Osteoarthritis	Knee - Left	0
1					8c89827d-3a94-4639-8c23-b47704a4b261	SE	Knee-Bilateral	2	ORTHOPEDIC_SURGEON_KNEE	0	0	0	0						Family Physician	Routine	BOOKED	4427	Moderate	Severe	Osteoarthritis	Knee - Bilateral	0
1					d0015078-027c-462e-bb70-01914c2a1f74	SE	Knee-Left	2	ORTHOPEDIC_SURGEON_KNEE	0	0	0	0						Family Physician	Routine	BOOKED	4427	Mild	Severe	Osteoarthritis	Knee - Left	1
1					94e2c419-28b6-477a-b327-20ea2b414854	SE	Knee-Left	2	ORTHOPEDIC_SURGEON_KNEE	65	65								Family Physician	Routine	BOOKED	4427	Moderate	Severe	Osteoarthritis	Knee - Left	1
1					dccb51fe-6ffa-4b1a-8e83-1f2842b159bf	SE	Knee-Right	2	ORTHOPEDIC_SURGEON_KNEE	0	0	0	0						Family Physician	Routine	BOOKED	4427		Moderate	Osteoarthritis	Knee - Right	1
1					8a5244e6-3507-4b75-96d4-64a49cdf0cb6	SE	Knee-Left	2	ORTHOPEDIC_SURGEON_KNEE	68	68								Family Physician	Routine	BOOKED	4427	Severe	Moderate	Osteoarthritis	Knee - Left	1
1					5a39b2b7-ceb1-46c1-8972-9cd51889ee67	SE	Knee-Right	2	ORTHOPEDIC_SURGEON_KNEE	0	0	0	0						Family Physician	Routine	BOOKED	4427	Severe	Mild	Osteoarthritis	Knee - Right	258
1					328875bf-4cf0-4c07-80c1-743cf53fabdd	SE	Knee-Bilateral	2	ORTHOPEDIC_SURGEON_KNEE	0	0	0	0						Family Physician	Routine	BOOKED	4427		Severe	Osteoarthritis	Knee - Bilateral	258
1					2544d0ae-a18b-4fac-9d14-a57f3ce2aef8	SE	Knee-Bilateral	2	ORTHOPEDIC_SURGEON_KNEE	0	0	0	0						Family Physician	Routine	BOOKED	4427	Mild	Moderate	Osteoarthritis	Knee - Bilateral	258
1					5abb8883-e1d6-4beb-a0c6-78ebec805b52	SE	Knee-Bilateral	2	ORTHOPEDIC_SURGEON_KNEE	53	53	0	0						Family Physician	Routine	BOOKED	4427	Moderate	Severe	Osteoarthritis	Knee - Bilateral	259
1					fd54d5e9-6c3f-4910-9b0e-c2f41cf466e6	SE	Knee-Bilateral	2	ORTHOPEDIC_SURGEON_KNEE	0	0	0	0						Family Physician	Routine	BOOKED	4427		Moderate	Osteoarthritis	Knee - Bilateral	260
1					32648a35-c8a9-4ee7-bcb7-25f289c2bd59	SE	Knee-Right	2	ORTHOPEDIC_SURGEON_KNEE	64	64								Nurse Practitioner	Routine	BOOKED	4427	Mild	Moderate	Osteoarthritis	Knee - Right	258
1					f2bdef25-1b8c-4217-ab4e-0d3f856ba792	SE	Knee-Right	2	ORTHOPEDIC_SURGEON_KNEE	0	0	0	0						Family Physician	Routine	BOOKED	4427	Mild	Moderate	Osteoarthritis	Knee - Right	257
1					69fd0523-f945-47a5-83ee-3fb989b82db0	SE	Knee-Left	2	ORTHOPEDIC_SURGEON_KNEE	64	64	0	0						Family Physician	Routine	BOOKED	4427	Mild	Severe	Osteoarthritis	Knee - Left	259
1					c84f710c-47d3-406f-af9f-766ad55df82f	SE	Knee-Bilateral	2	ORTHOPEDIC_SURGEON_KNEE	0	0	0	0						Family Physician	Routine	BOOKED	4427	Moderate	Moderate	Osteoarthritis	Knee - Bilateral	260
1					46252590-74d1-47aa-bfea-ea3f9f4f701b	SE	Knee-Right	2	ORTHOPEDIC_SURGEON_KNEE	67	67								Specialist	Routine	BOOKED	4427	Mild	Moderate	Osteoarthritis	Knee - Right	0
1					f03140d0-4612-4145-b24d-f3d480b0cf2e	SE	Knee-Bilateral	2	ORTHOPEDIC_SURGEON_KNEE	0	0	0	0						Family Physician	Routine	BOOKED	4427	Moderate	Severe	Osteoarthritis	Knee - Bilateral	0
1					58b4494f-031c-4c05-8973-d9184bd4c30e	SE	Knee-Left	2	ORTHOPEDIC_SURGEON_KNEE	56	56	0	0						Family Physician	Routine	BOOKED	4427	Mild	Mild	Osteoarthritis	Knee - Left	0
1					b6ffe54a-9006-40d5-880a-4750c34495fc	SE	Knee-Right	2	ORTHOPEDIC_SURGEON_KNEE	0	0								Family Physician	Routine	BOOKED	4427	Moderate	Moderate	Osteoarthritis	Knee - Right	0
1					ce32ed36-bab2-4d58-89b3-6f7620283bfb	SE	Knee-Left	2	ORTHOPEDIC_SURGEON_KNEE	68	68								Family Physician	Routine	BOOKED	4427	Moderate	Moderate	Osteoarthritis|Other-mild subluxa	Knee - Left	260
1					f7b0d3bc-b931-4874-9b90-19efb8865ef5	SE	Knee-Right	2	ORTHOPEDIC_SURGEON_KNEE	63	63	0	0						Family Physician	Routine	BOOKED	4427	Moderate	Moderate	Osteoarthritis	Knee - Right	260
1					f185619f-e548-40c5-a604-f1731187825a	SE	Knee-Left	2	ORTHOPEDIC_SURGEON_KNEE	0	0	0	0						Family Physician	Routine	BOOKED	4427	Severe	Severe	Osteoarthritis	Knee - Left	260
1					a48b0625-ae61-4056-861c-d6bb781357b5	SE	Knee-Right	2	ORTHOPEDIC_SURGEON_KNEE	64	64	0	0						Family Physician	Routine	BOOKED	4427	Moderate	Severe	Osteoarthritis|Other-Meniscal tea	Knee - Right	260
1					46e00502-848a-4eee-84d8-2994784a834b	SE	Knee-Bilateral	2	ORTHOPEDIC_SURGEON_KNEE	53	53	0	0	0	0		0		Family Physician	Routine	BOOKED	4427	Moderate	Moderate	Osteoarthritis	Knee - Bilateral	260
1					ab12e4ab-b37a-40a5-9d93-dc9e2959255d	SE	Knee-Bilateral	2	ORTHOPEDIC_SURGEON_KNEE	0	0	0	0						Nurse Practitioner	Routine	BOOKED	4427	Severe	Severe	Osteoarthritis	Knee - Bilateral	260
1					6af600de-d8e2-4a70-b5ef-a9d5c9b578d1	SE	Knee-Bilateral	2	ORTHOPEDIC_SURGEON_KNEE	0	0	0	0						Nurse Practitioner	Routine	BOOKED	4427	Moderate	Moderate	Osteoarthritis	Knee - Bilateral	0
1					a286d9a8-cdf6-4d23-82b0-09d9f301e312	SE	Knee-Left	2	ORTHOPEDIC_SURGEON_KNEE	0	0	0	0						Family Physician	Routine	BOOKED	4427		Moderate	Osteoarthritis	Knee - Left	0
1					b1a63ebe-9789-484b-a2ba-18d1e0d0b2c4	SE	Knee-Bilateral	2	ORTHOPEDIC_SURGEON_KNEE	0	0	0	0						Family Physician	Routine	BOOKED	4427	Severe	Severe	Osteoarthritis	Knee - Bilateral	0
1					9d460e66-f5c1-435c-b21a-9a54fa9a6f5a	SE	Knee-Right	2	ORTHOPEDIC_SURGEON_KNEE	64	64								Family Physician	Routine	BOOKED	4427	Moderate	Moderate	Other-degenerative changes	Knee - Right	0
1					2e1b15e9-00dd-45b3-8233-a6581b4aeb4f	SE	Knee-Left	2	ORTHOPEDIC_SURGEON_KNEE	0	0	0	0						Family Physician	Routine	BOOKED	4427	Severe	Severe	Osteoarthritis	Knee - Left	0
1					5e231363-d671-41b0-86d3-29aa2efc4b30	SE	Knee-Right	2	ORTHOPEDIC_SURGEON_KNEE	0	0	0	0						Family Physician	Routine	BOOKED	4427		Moderate	Osteoarthritis	Knee - Right	1
1					379dbf8f-ba80-43f2-a6de-1119cbc8faf8	SE	Knee-Right	2	ORTHOPEDIC_SURGEON_KNEE	0	0								Family Physician	Routine	BOOKED	4427	Moderate	Moderate	Osteoarthritis	Knee - Right	0
1					ae734721-55f1-4713-a47a-0fbf56e693a8	SE	Knee-Left	2	ORTHOPEDIC_SURGEON_KNEE	0	0	0	0						Family Physician	Routine	BOOKED	4427	Mild	Moderate	Osteoarthritis	Knee - Left	1
1					a8bd6c45-25e3-4936-ab76-983376ef520e	SE	Knee-Right	2	ORTHOPEDIC_SURGEON_KNEE	0	0	0	0						Family Physician	Routine	BOOKED	4427	Moderate	Moderate	Other-meniscal tears	Knee - Right	148
1					d9274d12-a44a-49f9-b713-b7d8a9fb72e9	SE	Knee-Bilateral	2	ORTHOPEDIC_SURGEON_KNEE	26	26	0	0	0	0		0		Family Physician	Routine	BOOKED	4417	Mild	Severe	Osteoarthritis	Knee - Bilateral	1
1					b31c8e77-1bb4-4aab-be64-296060bca70c	SE	Knee-Bilateral	2	ORTHOPEDIC_SURGEON_KNEE	29	29			0	0		0		Family Physician	Routine	BOOKED	4417	Moderate	Severe	Osteoarthritis	Knee - Bilateral	0
1					ab45699e-af9c-46ac-aeef-6b13b1c1f7fd	SE	Knee-Left	2	ORTHOPEDIC_SURGEON_KNEE	29	29	0	0	0	0		0		Family Physician	Routine	BOOKED	4417	Moderate	Severe	Osteoarthritis	Knee - Left	1
1					1dbeb60b-93ef-459b-b375-efa40a29476d	SE	Knee-Bilateral	2	ORTHOPEDIC_SURGEON_KNEE	0	0	0	0						Family Physician	Routine	BOOKED	4417	Mild	Severe	Osteoarthritis	Knee - Bilateral	257
0					46dbcffd-d874-4b45-8684-6562ef7fb519	SE	Knee-Left	2	ORTHOPEDIC_SURGEON_KNEE	59	59								Family Physician	Routine	BOOKED	4417		Moderate	Osteoarthritis	Knee - Left	1
1					77082f32-5777-4607-a4cf-eeffcb57f26e	SE	Hip-Bilateral	1	ORTHOPEDIC_SURGEON_HIP					0	0		0		Family Physician	Routine	BOOKED	4417	Moderate	Severe	Osteoarthritis	Hip - Bilateral	0
1					8c9f1256-6768-496d-9341-f1010e936886	SE	Knee-Right	2	ORTHOPEDIC_SURGEON_KNEE	0	0								Family Physician	Routine	BOOKED	4417			Osteoarthritis	Knee - Right	0
1					a5567e03-abe7-4a22-a251-32f161868e65	SE	Knee-Left	2	ORTHOPEDIC_SURGEON_KNEE	0	0	0	0						Family Physician	Routine	BOOKED	4417		Moderate	Osteoarthritis	Knee - Right	5
1					b96c63c9-a99b-41da-88f8-58faccbdbc0a	SE	Knee-Right	2	ORTHOPEDIC_SURGEON_KNEE	30	30	0	0	0	0		0		Family Physician	Routine	BOOKED	4417		Moderate	Osteoarthritis	Knee - Right	1
0					805a33cd-6fa2-4db6-9df4-6b936c29f2eb	SE	Knee-Left	2	ORTHOPEDIC_SURGEON_KNEE	0	0	0	0						Family Physician	Routine	BOOKED	4420	Moderate	Moderate	Osteoarthritis|Other-Had surgery	Knee - Left	0
0					e2ae3593-fa67-425b-9e4a-c87ca23c0cd2	SE	Knee-Left	2	ORTHOPEDIC_SURGEON_KNEE	45	45	0	0						Family Physician	Routine	BOOKED	4420	Moderate	Severe	Osteoarthritis	Knee - Left	0
1					dfc559dd-4c14-4fc1-857e-879919053664	SE	Hip-Left	1	ORTHOPEDIC_SURGEON_HIP	41	41	0	0						Family Physician	Routine	BOOKED	4420	Moderate	Moderate	Osteoarthritis	Hip - Left	0
1					0215e90c-bde6-43a2-85aa-12a3628140cf	SE	Hip-Bilateral	1	ORTHOPEDIC_SURGEON_HIP	37	37	0	0						Family Physician	Routine	BOOKED	4420	Mild	Severe	Osteoarthritis	Hip - Bilateral	0
1					8d50e14a-4892-4b37-a4ce-f0f10b3297ab	SE	Hip-Right	1	ORTHOPEDIC_SURGEON_HIP	0	0	0	0						Family Physician	Routine	BOOKED	4420	Moderate	Moderate	Osteoarthritis	Hip - Right	3
1					e818202a-3e5f-4053-bcce-9ba5beb990a9	SE	Hip-Right	1	ORTHOPEDIC_SURGEON_HIP	62	62	0	0						Family Physician	Routine	BOOKED	4420	Moderate	Severe	Osteoarthritis|Other-labral injur	Hip - Right	9
1					c2d2b2ed-df27-4ceb-b41d-0e6b5a9ab91e	SE	Hip-Right	1	ORTHOPEDIC_SURGEON_HIP	0	0	0	0						Family Physician	Routine	BOOKED	4420	Severe	Severe	Osteoarthritis	Hip - Right	0
1					a2c28a59-ecaf-486e-a4fb-c70a4d109c3a	SE	Hip-Left	1	ORTHOPEDIC_SURGEON_HIP	0	0	0	0						Family Physician	Routine	BOOKED	4420	Severe	Severe	Osteoarthritis	Hip - Left	34
1					394e1d02-b93e-4be2-964d-ab4c4243d21d	SE	Hip-Left	1	ORTHOPEDIC_SURGEON_HIP	53	53	0	0						Family Physician	Routine	BOOKED	4420	Severe	Severe	Osteoarthritis	Hip - Left	0
1					83100b53-15bd-4ac3-8afa-3972a17d5ae1	SE	Hip-Left	1	ORTHOPEDIC_SURGEON_HIP	48	48	0	0						Family Physician	Routine	BOOKED	4420	Mild	Moderate	Osteoarthritis	Hip - Left	1
1					2c1ac2c2-388c-4e96-b271-64172cd1c2ad	SE	Hip-Right	1	ORTHOPEDIC_SURGEON_HIP	64	64	0	0						Specialist	Routine	BOOKED	4420	Moderate	Moderate	Osteoarthritis	Hip - Right	0
1					64fcc5fa-48aa-4157-b831-153baa0c8041	SE	Hip-Left	1	ORTHOPEDIC_SURGEON_HIP	48	48	0	0						Family Physician	Routine	BOOKED	4420		Moderate	Osteoarthritis	Hip - Left	5
1					97bd6b22-2762-48f9-894d-4eddcfc5fc1f	SE	Hip-Left	1	ORTHOPEDIC_SURGEON_HIP	48	48	0	0						Family Physician	Routine	BOOKED	4420	Mild	Moderate	Osteoarthritis	Hip - Left	3
1					88107a50-c235-4c91-8da9-3cde6f3a02d1	SE	Hip-Left	1	ORTHOPEDIC_SURGEON_HIP	67	67	0	0						Family Physician	Routine	BOOKED	4420		Moderate	Osteoarthritis	Hip - Left	0
1					df65425c-76e2-4b54-a17e-024ea619f57b	SE	Hip-Left	1	ORTHOPEDIC_SURGEON_HIP	0	0	0	0						Nurse Practitioner	Routine	BOOKED	4420	Moderate	Severe	Osteoarthritis	Hip - Left	6
1					0b21cd63-725b-43d1-8b5c-1bc4ce45e2f8	SE	Hip-Right	1	ORTHOPEDIC_SURGEON_HIP	67	67	0	0						Family Physician	Routine	BOOKED	4420	Moderate	Severe	Osteoarthritis	Hip - Right	0
1					c56465ac-2fac-47f6-8514-a88ae499e16e	SE	Hip-Bilateral	1	ORTHOPEDIC_SURGEON_HIP	41	41	0	0						Family Physician	Routine	BOOKED	4420	Moderate	Moderate	Osteoarthritis	Hip - Bilateral	0
1					eb4f5438-3579-45e1-b645-481b46b270b3	SE	Hip-Left	1	ORTHOPEDIC_SURGEON_HIP	48	48	0	0						Family Physician	Routine	BOOKED	4420		Severe	Osteoarthritis	Hip - Left	0
1					97195835-f029-4c75-b26b-66c8ead5b274	SE	Hip-Right	1	ORTHOPEDIC_SURGEON_HIP	58	58	0	0						Family Physician	Routine	BOOKED	4420	Moderate	Moderate	Osteoarthritis	Hip - Right	0
1					1ae95103-63f3-48c7-aed0-cf06af1c78f2	SE	Hip-Right	1	ORTHOPEDIC_SURGEON_HIP	0	0	0	0						Family Physician	Routine	BOOKED	4420	Moderate	Severe	Osteoarthritis	Hip - Right	0
1					c8217900-5219-4122-92a5-f94b799ccf7b	SE	Hip-Left	1	ORTHOPEDIC_SURGEON_HIP	41	41	0	0						Family Physician	Routine	BOOKED	4420	Moderate	Severe	Osteoarthritis	Hip - Left	1
1					384878a3-0051-4346-a47d-8a959295465d	SE	Hip-Right	1	ORTHOPEDIC_SURGEON_HIP	41	41								Family Physician	Routine	BOOKED	4420	Moderate	Moderate	Osteoarthritis	Hip - Right	0
1					f62b02d1-baa3-4696-b907-2159347cd398	SE	Hip-Right	1	ORTHOPEDIC_SURGEON_HIP	0	0	0	0						Family Physician	Routine	BOOKED	4420	Severe	Severe	Osteoarthritis	Hip - Right	0
1					5b0a1d92-1db4-4221-8a38-fb4641f3d123	SE	Hip-Right	1	ORTHOPEDIC_SURGEON_HIP	41	41	0	0						Specialist	Routine	BOOKED	4420		Severe	Osteoarthritis	Hip - Right	0
1					bcd3a514-6d02-4aec-becc-4d041ed4e0bd	SE	Hip-Left	1	ORTHOPEDIC_SURGEON_HIP	0	0								Family Physician	Routine	BOOKED	4420	Moderate	Severe	Osteoarthritis	Hip - Left	0
1					de2b4a24-677c-43de-a3c5-bdbbd4ff31e8	SE	Knee-Right	2	ORTHOPEDIC_SURGEON_KNEE	0	0	0	0						Nurse Practitioner	Routine	BOOKED	4420	Mild	Moderate	Osteoarthritis	Knee - Right	0
1					a1958a5d-3b44-46ef-bb8e-5f291d046af3	SE	Knee-Left	2	ORTHOPEDIC_SURGEON_KNEE	0	0	0	0						Family Physician	Routine	BOOKED	4420	Moderate	Moderate	Osteoarthritis	Knee - Left	1
1					4972f754-0aeb-4dc9-bdaf-ac642c2a1f15	SE	Knee-Left	2	ORTHOPEDIC_SURGEON_KNEE	0	0	0	0						Family Physician	Routine	BOOKED	4420	Moderate	Moderate	Osteoarthritis	Knee - Left	1
1					f79ea6b0-9cc5-40f9-b73e-593baae42633	SE	Knee-Left	2	ORTHOPEDIC_SURGEON_KNEE	0	0	0	0	0	0		0		Family Physician	Routine	BOOKED	4420	Moderate	Severe	Osteoarthritis	Knee - Left	1
1					20c0f121-b42e-4657-8cfa-9c756ca4ad60	SE	Knee-Right	2	ORTHOPEDIC_SURGEON_KNEE	46	46								Specialist	Routine	BOOKED	4420	Moderate	Severe	Osteoarthritis	Knee - Right	0
1					7e5d28be-8861-4c2f-b772-6207c0bdf97e	SE	Knee-Right	2	ORTHOPEDIC_SURGEON_KNEE	84	84	0	0						Family Physician	Routine	BOOKED	4420	Severe	Severe	Osteoarthritis	Knee - Right	0
1					5e173042-6956-422b-b86e-61b261a0f525	SE	Knee-Bilateral	2	ORTHOPEDIC_SURGEON_KNEE	0	0	0	0						Family Physician	Routine	BOOKED	4420	Moderate	Moderate	Osteoarthritis	Knee - Bilateral	0
1					f552e078-ab8a-49e0-8ed5-d7012634add0	SE	Knee-Left	2	ORTHOPEDIC_SURGEON_KNEE	0	0	0	0						Family Physician	Routine	BOOKED	4420		Severe	Osteoarthritis	Knee - Left	0
1					735a17a9-023e-4e73-af92-e9fc22a9a8e5	SE	Knee-Right	2	ORTHOPEDIC_SURGEON_KNEE	0	0	0	0						Family Physician	Routine	BOOKED	4420	Mild	Moderate	Osteoarthritis	Knee - Right	4
1					ec1607f1-0f8f-438e-b6ab-c11806375b7c	SE	Knee-Right	2	ORTHOPEDIC_SURGEON_KNEE	85	85	0	0						Specialist	Routine	BOOKED	4420	Moderate	Moderate	Osteoarthritis|Other-patello-femo	Knee - Right	4
1					1f130465-5c93-4ef3-b55c-0e7bc21ae4e7	SE	Knee-Right	2	ORTHOPEDIC_SURGEON_KNEE	0	0	0	0						Family Physician	Routine	BOOKED	4420	Moderate	Moderate	Osteoarthritis	Knee - Right	4
1					94bf61d9-0212-4943-acc4-d509fd8c5809	SE	Knee-Left	2	ORTHOPEDIC_SURGEON_KNEE	0	0	0	0						Family Physician	Routine	BOOKED	4420	Mild	Severe	Osteoarthritis	Knee - Left	5
1					538862a7-a73e-402f-84c6-97d333fcd8e1	SE	Knee-Right	2	ORTHOPEDIC_SURGEON_KNEE	0	0	0	0						Family Physician	Routine	BOOKED	4420	Moderate	Severe	Osteoarthritis	Knee - Right	18
1					790887fb-2c6e-4c56-9cca-be2d8aea50b6	SE	Knee-Right	2	ORTHOPEDIC_SURGEON_KNEE	0	0	0	0						Family Physician	Routine	BOOKED	4420	Moderate	Moderate	Osteoarthritis	Knee - Right	32
1					389aee4b-e3c7-431e-8386-877d9cacda3a	SE	Knee-Right	2	ORTHOPEDIC_SURGEON_KNEE	0	0	0	0						Family Physician	Routine	BOOKED	4420	Severe	Severe	Osteoarthritis	Knee - Right	48
1					4df8d735-98f4-4c46-bad8-111bccef0b74	SE	Knee-Bilateral	2	ORTHOPEDIC_SURGEON_KNEE	46	46								Family Physician	Routine	BOOKED	4420	Moderate	Moderate	Osteoarthritis	Knee - Bilateral	95
1					e8d0f5c8-5481-4f20-9c6a-49568bfa6cd7	SE	Knee-Left	2	ORTHOPEDIC_SURGEON_KNEE	0	0	0	0						Family Physician	Routine	BOOKED	4420	Mild	Moderate	Osteoarthritis	Knee - Left	1
1					08b8c739-3592-40b5-9f58-48d91333d160	SE	Knee-Bilateral	2	ORTHOPEDIC_SURGEON_KNEE	0	0	0	0						Nurse Practitioner	Routine	BOOKED	4420	Severe	Moderate	Osteoarthritis	Knee - Bilateral	1
1					9b258bbd-c6b2-416e-a7e8-9a139047dca0	SE	Knee-Left	2	ORTHOPEDIC_SURGEON_KNEE	46	46								Family Physician	Routine	BOOKED	4420	Severe	Severe	Osteoarthritis	Knee - Left	1
1					2a86db96-f703-4224-9e77-4569d32b6333	SE	Knee-Right	2	ORTHOPEDIC_SURGEON_KNEE	0	0	0	0						Family Physician	Routine	BOOKED	4420	Mild	Moderate	Osteoarthritis	Knee - Right	0
1					15a3c647-5b6b-4c1a-a20d-1c9e3e168c50	SE	Knee-Right	2	ORTHOPEDIC_SURGEON_KNEE	85	85	0	0						Family Physician	Routine	BOOKED	4420	Moderate	Severe	Osteoarthritis	Knee - Right	0
1					93d3ca8e-e6b6-4c9f-bd2f-7aa1c3bf1b14	SE	Knee-Left	2	ORTHOPEDIC_SURGEON_KNEE	46	46								Family Physician	Routine	BOOKED	4420	Mild	Mild	Osteoarthritis|Other-Knees lock s	Knee - Left	0
1					c7f58bdf-0a08-4d4b-8279-8c823c94a81d	SE	Knee-Left	2	ORTHOPEDIC_SURGEON_KNEE	0	0								Family Physician	Routine	BOOKED	4420	Moderate	Moderate	Osteoarthritis	Knee - Left	0
1					20ad5482-3ab6-40ef-975f-351b2149d458	SE	Knee-Bilateral	2	ORTHOPEDIC_SURGEON_KNEE	85	85	0	0						Family Physician	Routine	BOOKED	4420	Moderate	Moderate	Osteoarthritis	Knee - Bilateral	0
1					d87cbdb1-e3f1-48e6-8aa9-1bb471dcb4f8	SE	Knee-Right	2	ORTHOPEDIC_SURGEON_KNEE	0	0	0	0						Family Physician	Routine	BOOKED	4420	Moderate	Moderate	Osteoarthritis	Knee - Right	7
1					0d63baae-09b0-42d9-a455-dad7c47cf6eb	SE	Knee-Right	2	ORTHOPEDIC_SURGEON_KNEE	0	0	0	0						Family Physician	Routine	BOOKED	4420	Moderate	Moderate	Osteoarthritis	Knee - Right	4
1					62cb2efb-2202-4784-9577-351a39025ff2	SE	Knee-Bilateral	2	ORTHOPEDIC_SURGEON_KNEE	46	46								Family Physician	Routine	BOOKED	4420	Moderate	Severe	Osteoarthritis	Knee - Bilateral	1
1					24dcdeec-f42c-4bff-9f5b-c0344a79c7b0	SE	Knee-Bilateral	2	ORTHOPEDIC_SURGEON_KNEE										Family Physician	Routine	BOOKED	4420	Moderate	Moderate	Osteoarthritis	Knee - Bilateral	1
1					e48c56a5-942f-4787-b6c8-9fd19de15416	SE	Knee-Right	2	ORTHOPEDIC_SURGEON_KNEE	0	0	0	0						Family Physician	Routine	BOOKED	4420	Moderate	Moderate	Osteoarthritis	Knee - Right	1
1					a667007a-b81d-427f-93bd-1a41f6521300	SE	Knee-Bilateral	2	ORTHOPEDIC_SURGEON_KNEE	48	48	0	0						Family Physician	Routine	BOOKED	4420	Moderate	Moderate	Osteoarthritis	Knee - Bilateral	2
1					da8fb2d1-070a-4d76-b69e-63702413bdaf	SE	Knee-Left	2	ORTHOPEDIC_SURGEON_KNEE	77	77	0	0						Family Physician	Routine	BOOKED	4420	Mild	Moderate	Osteoarthritis	Knee - Left	0
1					8e5e9f91-b453-4ef9-b56f-273cfef34204	SE	Knee-Right	2	ORTHOPEDIC_SURGEON_KNEE	57	57	0	0						Family Physician	Routine	BOOKED	4420	Moderate	Moderate	Osteoarthritis	Knee - Right	1
1					193b555d-c830-4dfe-870a-b792b998ecca	SE	Knee-Bilateral	2	ORTHOPEDIC_SURGEON_KNEE	0	0	0	0						Family Physician	Routine	BOOKED	4420	Moderate	Moderate	Osteoarthritis	Knee - Bilateral	1
1					bd6afa9b-f2fa-4675-af15-3a320037530c	SE	Knee-Bilateral	2	ORTHOPEDIC_SURGEON_KNEE	46	46								Family Physician	Routine	BOOKED	4420			Osteoarthritis	Knee - Bilateral	0
1					b363d661-f0e1-4383-912e-8e731bcb7888	SE	Knee-Right	2	ORTHOPEDIC_SURGEON_KNEE	0	0								Family Physician	Routine	BOOKED	4420	Severe	Mild	Osteoarthritis	Knee - Right	1
1					ce296494-3a6d-42e0-a1fa-51a8072ddb7f	SE	Knee-Right	2	ORTHOPEDIC_SURGEON_KNEE	0	0	0	0						Family Physician	Routine	BOOKED	4420	Moderate	Severe	Osteoarthritis	Knee - Right	1
1					8a3efee1-5fb3-4218-822b-d8b8c097ab2b	SE	Knee-Right	2	ORTHOPEDIC_SURGEON_KNEE	84	84	0	0						Family Physician	Routine	BOOKED	4420	Mild	Severe	Osteoarthritis	Knee - Right	0
1					7132dfd7-4aca-477c-960d-f2526d8216f1	SE	Knee-Right	2	ORTHOPEDIC_SURGEON_KNEE	0	0	0	0						Family Physician	Routine	BOOKED	4420	Moderate	Moderate	Osteoarthritis	Knee - Right	0
1					f360c71e-eef0-454f-8ef2-b1f67fa25588	SE	Knee-Left	2	ORTHOPEDIC_SURGEON_KNEE	46	46	0	0						Nurse Practitioner	Routine	BOOKED	4420	Moderate	Severe	Osteoarthritis	Knee - Left	0
1					3e7008c6-3b89-44b2-9819-84d606d3b03c	SE	Knee-Left	2	ORTHOPEDIC_SURGEON_KNEE	46	46								Family Physician	Routine	BOOKED	4420		Severe	Osteoarthritis|Other-meniscal tea	Knee - Left	0
1					2849660e-d6af-4c2b-9ca8-40f7e72dee16	SE	Knee-Bilateral	2	ORTHOPEDIC_SURGEON_KNEE										Family Physician	Routine	BOOKED	4420	Moderate	Moderate	Osteoarthritis	Knee - Bilateral	0
1					f2714cb2-426a-46b5-8977-84f9583e0f64	SE	Knee-Bilateral	2	ORTHOPEDIC_SURGEON_KNEE	0	0								Nurse Practitioner	Routine	BOOKED	4420	Moderate	Severe	Osteoarthritis	Knee - Bilateral	0
1					bc75e0b0-dc81-40e0-90ab-372d86309132	SE	Knee-Right	2	ORTHOPEDIC_SURGEON_KNEE	0	0								Family Physician	Routine	BOOKED	4420	Moderate	Severe	Osteoarthritis	Knee - Right	24
1					5c6cb1f4-5e79-4bff-8692-9c16bf3cfb45	SE	Knee-Right	2	ORTHOPEDIC_SURGEON_KNEE	46	46								Family Physician	Routine	BOOKED	4420		Severe	Osteoarthritis|Other-R medial men	Knee - Right	27
1					7d81f11d-f25f-481c-ac38-a90902de3116	SE	Knee-Left	2	ORTHOPEDIC_SURGEON_KNEE	46	46								Family Physician	Routine	BOOKED	4420	Moderate	Severe	Osteoarthritis|Other-Meniscus tea	Knee - Left	76
1					a5307442-9be1-4b0a-924f-27ed086adf42	SE	Knee-Right	2	ORTHOPEDIC_SURGEON_KNEE	77	77	0	0						Family Physician	Routine	BOOKED	4420	Moderate	Moderate	Osteoarthritis	Knee - Right	0
1					8f352072-4f98-435b-bd90-51a7c627977e	SE	Knee-Right	2	ORTHOPEDIC_SURGEON_KNEE	0	0								Family Physician	Routine	BOOKED	4420	Severe	Severe	Osteoarthritis	Knee - Right	0
1					b716a3f8-86a4-4772-a3ad-23b8ad9f4802	SE	Knee-Bilateral	2	ORTHOPEDIC_SURGEON_KNEE	84	84	0	0						Family Physician	Routine	BOOKED	4420	Moderate	Moderate	Osteoarthritis	Knee - Bilateral	0
1					a20a8bfa-a909-46b5-b133-ec4d28cc2cdd	SE	Knee-Right	2	ORTHOPEDIC_SURGEON_KNEE	33	33								Family Physician	Routine	BOOKED	4420			Osteoarthritis	Knee - Right	0
1					107699c6-8862-4ad0-aea8-1afcea4f3c65	SE	Knee-Bilateral	2	ORTHOPEDIC_SURGEON_KNEE										Family Physician	Routine	BOOKED	4420	Moderate	Severe	Osteoarthritis	Knee - Bilateral	0
1					4ecdf90c-b8bb-41a7-a496-caf2224afa11	SE	Knee-Bilateral	2	ORTHOPEDIC_SURGEON_KNEE	0	0	0	0						Family Physician	Routine	BOOKED	4420	Mild	Severe	Osteoarthritis	Knee - Bilateral	0
1					efa3805a-b972-4707-b480-39ceef108807	SE	Knee-Bilateral	2	ORTHOPEDIC_SURGEON_KNEE	46	46								Specialist	Routine	BOOKED	4420	Moderate	Moderate	Osteoarthritis	Knee - Bilateral	2
1					377e2aaf-d787-4fb6-a38d-34e71ae89992	SE	Knee-Right	2	ORTHOPEDIC_SURGEON_KNEE	46	46								Family Physician	Routine	BOOKED	4420	Moderate	Moderate	Osteoarthritis|Other-bakers cyst	Knee - Right	26
1					6da22294-2f6a-4b09-b2f1-db012fdb5d63	SE	Knee-Left	2	ORTHOPEDIC_SURGEON_KNEE	0	0	0	0						Specialist	Routine	BOOKED	4420	Moderate	Moderate	Osteoarthritis|Other-post-traumat	Knee - Left	0
1					e69afacb-e58d-4e77-a346-20e98b9fbe10	SE	Knee-Bilateral	2	ORTHOPEDIC_SURGEON_KNEE	47	47								Family Physician	Routine	BOOKED	4420		Moderate	Osteoarthritis	Knee - Bilateral	18
1					50959633-2f75-4af2-9c04-e622a8457776	SE	Knee-Right	2	ORTHOPEDIC_SURGEON_KNEE	48	48	0	0						Family Physician	Routine	BOOKED	4420	Severe	Severe	Osteoarthritis	Knee - Right	1
1					88966040-9e64-4668-a32a-ee5fd8cf0cb8	SE	Knee-Bilateral	2	ORTHOPEDIC_SURGEON_KNEE	0	0	0	0						Nurse Practitioner	Routine	BOOKED	4420	Severe	Severe	Osteoarthritis	Knee - Bilateral	0
0					a36421bf-3562-4994-bf31-a4250cd4b04f	SE	Hip-Right	1	ORTHOPEDIC_SURGEON_HIP	0	0								Nurse Practitioner	Routine	BOOKED	4420	Moderate	Moderate	Osteoarthritis	Hip - Right	279
0					6d79f792-79c1-48b1-bd8c-0cde467f5f16	SE	Knee-Right	2	ORTHOPEDIC_SURGEON_KNEE	85	85	0	0						Other	Routine	BOOKED	4420	Moderate	Moderate	Osteoarthritis	Knee - Right	280
0					a4171f0a-a8c7-42e7-93d3-9761f0e476ad	SE	Knee-Bilateral	2	ORTHOPEDIC_SURGEON_KNEE	45	45	0	0						Other	Routine	BOOKED	4420	Moderate	Severe	Osteoarthritis	Knee - Bilateral	275
1					d5763c4f-4f97-469d-98f9-a912e47a5f18	SE	Hip-Right	1	ORTHOPEDIC_SURGEON_KNEE	0	0	0	0						Family Physician	Routine	BOOKED	4420	Moderate	Moderate	Osteoarthritis	Hip - Right	281
1					eaef051a-7e4a-4a9b-8419-49bf46650cc4	SE	Hip-Left	1	ORTHOPEDIC_SURGEON_HIP	48	48	0	0						Family Physician	Routine	BOOKED	4420	Moderate	Moderate	Osteoarthritis	Hip - Left	279
1					2a77b7fa-e5dd-4ef9-bf91-0bfb9f39bff4	SE	Hip-Left	1	ORTHOPEDIC_SURGEON_HIP	58	58	0	0						Family Physician	Routine	BOOKED	4420	Moderate	Moderate	Osteoarthritis	Hip - Left	281
1					e4c16af1-c0f0-43ee-a296-a39146b0fa88	SE	Hip-Right	1	ORTHOPEDIC_SURGEON_HIP	62	62	0	0						Family Physician	Routine	BOOKED	4420	Moderate	Moderate	Osteoarthritis	Hip - Right	286
1					746f7562-6fe4-43aa-b8ce-b63e66c4c373	SE	Hip-Right	1	ORTHOPEDIC_SURGEON_HIP	53	53	0	0						Nurse Practitioner	Routine	BOOKED	4420	Moderate	Severe	Osteoarthritis	Hip - Right	0
1					1480c97f-a4e7-4de3-9cf0-785e689f709c	SE	Hip-Right	1	ORTHOPEDIC_SURGEON_HIP	53	53	0	0						Family Physician	Routine	BOOKED	4420	Severe	Severe	Osteoarthritis|Other-suspected la	Hip - Right	0
1					ce2b6457-7972-4b6f-ace5-157c8abea841	SE	Hip-Right	1	ORTHOPEDIC_SURGEON_HIP	41	41								Nurse Practitioner	Routine	BOOKED	4420	Severe	Severe	Osteoarthritis	Hip - Right	0
1					5aa83be1-566e-4fca-bd4a-72940eeed536	SE	Hip-Left	1	ORTHOPEDIC_SURGEON_HIP	47	47	0	0						Family Physician	Routine	BOOKED	4420	Severe	Severe	Osteoarthritis	Hip - Left	1
1					788f45ee-eb47-4c48-a6ce-a51bd02050ed	SE	Hip-Right	1	ORTHOPEDIC_SURGEON_HIP	41	41	0	0						Family Physician	Routine	BOOKED	4420	Severe	Moderate	Osteoarthritis	Hip - Right	1
1					152feeef-5d3c-4ccf-ab8b-0370fe333594	SE	Hip-Left	1	ORTHOPEDIC_SURGEON_HIP	62	62	0	0						Family Physician	Routine	BOOKED	4420	Mild	Moderate	Osteoarthritis	Hip - Left	273
1					37d61de7-ade8-41de-bad1-aae236984634	SE	Hip-Bilateral	1	ORTHOPEDIC_SURGEON_HIP	64	64	0	0						Family Physician	Routine	BOOKED	4420		Mild	Osteoarthritis	Hip - Bilateral	270
1					041a9df9-8bb7-4d9b-859c-9940f644f4da	SE	Hip-Left	1	ORTHOPEDIC_SURGEON_HIP	0	0								Specialist	Routine	BOOKED	4420	Mild	Moderate	Osteoarthritis	Hip - Left	275
1					12c9546d-3e9f-4105-aa27-ecf755014d5f	SE	Hip-Right	1	ORTHOPEDIC_SURGEON_HIP	47	47	0	0						Family Physician	Routine	BOOKED	4420	Moderate	Moderate	Osteoarthritis	Hip - Right	280
1					2194d613-492e-4f3e-9e2d-06769b23b980	SE	Hip-Right	1	ORTHOPEDIC_SURGEON_HIP	47	47	0	0						Family Physician	Routine	BOOKED	4420	Mild	Severe	Osteoarthritis	Hip - Right	275
1					cceb0526-a57a-47ba-9675-4c8fdb2e12d9	SE	Hip-Left	1	ORTHOPEDIC_SURGEON_HIP	0	0								Family Physician	Routine	BOOKED	4420	Moderate	Moderate	Osteoarthritis	Hip - Left	279
1					e3334a5a-c88d-4153-8c64-7baab7c973f5	SE	Hip-Right	1	ORTHOPEDIC_SURGEON_HIP	0	0								Family Physician	Routine	BOOKED	4420	Mild	Moderate	Osteoarthritis	Hip - Right	275
1					fb333dc5-aa39-46de-ae0f-e164e23ac92a	SE	Hip-Right	1	ORTHOPEDIC_SURGEON_HIP	41	41	0	0						Family Physician	Routine	BOOKED	4420		Moderate	Osteoarthritis	Hip - Right	281
1					5a6b2b84-8852-4ed1-aa2d-542c7bfa7898	SE	Hip-Right	1	ORTHOPEDIC_SURGEON_HIP	0	0	0	0						Family Physician	Routine	BOOKED	4420	Moderate	Moderate	Osteoarthritis	Hip - Right	279
1					30311107-15bc-4ed9-9dd1-7c63553574ec	SE	Hip-Bilateral	1	ORTHOPEDIC_SURGEON_HIP	58	58	0	0						Other	Routine	BOOKED	4420	Moderate	Severe	Osteoarthritis	Hip - Bilateral	280
1					194d604c-1748-4288-8bd9-656b7b21254a	SE	Hip-Right	1	ORTHOPEDIC_SURGEON_HIP	37	37	0	0						Nurse Practitioner	Routine	BOOKED	4420	Severe	Severe	Osteoarthritis	Hip - Right	280
1					5ebf7d00-7b91-45ca-a1ef-38a0d09e7048	SE	Knee-Bilateral	2	ORTHOPEDIC_SURGEON_KNEE	0	0	0	0						Family Physician	Routine	BOOKED	4420	Moderate	Moderate	Osteoarthritis	Knee - Bilateral	277
1					fed54d8d-055b-4a9d-8b07-cd6e25984a28	SE	Knee-Left	2	ORTHOPEDIC_SURGEON_KNEE	0	0	0	0						Family Physician	Routine	BOOKED	4420	Moderate	Severe	Osteoarthritis	Knee - Left	275
1					7e9d16e9-aedc-4452-953a-4f92d334f4d3	SE	Knee-Right	2	ORTHOPEDIC_SURGEON_KNEE	46	46								Family Physician	Routine	BOOKED	4420		Moderate	Osteoarthritis	Knee - Right	280
1					df5da440-f8cf-46ca-ad32-59dd2d22daf4	SE	Knee-Bilateral	2	ORTHOPEDIC_SURGEON_KNEE	46	46								Nurse Practitioner	Routine	BOOKED	4420	Mild	Moderate	Osteoarthritis	Knee - Bilateral	277
1					945ee017-094c-4102-a25a-3b990e876c5f	SE	Knee-Left	2	ORTHOPEDIC_SURGEON_KNEE	0	0	0	0						Family Physician	Routine	BOOKED	4420	Moderate	Moderate	Osteoarthritis	Knee - Left	0
1					e53f32ea-29c5-4783-86ad-5ea0a7bea62f	SE	Knee-Left	2	ORTHOPEDIC_SURGEON_KNEE	0	0	0	0						Family Physician	Routine	BOOKED	4420	Moderate	Severe	Other-Patellar dislocation	Knee - Left	0
1					1bda24b9-b535-448d-b85a-5955755c9147	SE	Knee-Bilateral	2	ORTHOPEDIC_SURGEON_KNEE	48	48	0	0						Family Physician	Routine	BOOKED	4420	Mild	Moderate	Osteoarthritis	Knee - Bilateral	0
1					fa66ec1f-f1d4-4772-b5ba-f36b973c7b44	SE	Knee-Right	2	ORTHOPEDIC_SURGEON_KNEE	0	0	0	0						Nurse Practitioner	Routine	BOOKED	4420	Mild	Moderate	Osteoarthritis	Knee - Right	0
1					6d3685bf-a3a4-4a47-b9af-29c09d66f7a0	SE	Knee-Right	2	ORTHOPEDIC_SURGEON_KNEE	46	46	0	0						Family Physician	Routine	BOOKED	4420	Moderate	Severe	Osteoarthritis	Knee - Right	0
1					886e05ab-c2c1-48b2-a143-74dd5524fae8	SE	Knee-Left	2	ORTHOPEDIC_SURGEON_KNEE	46	46								Family Physician	Routine	BOOKED	4420	Moderate	Severe	Osteoarthritis	Knee - Left	0
1					839adce8-aef0-4c86-8456-d43f658816c5	SE	Knee-Left	2	ORTHOPEDIC_SURGEON_KNEE	46	46								Family Physician	Routine	BOOKED	4420	Moderate	Severe	Osteoarthritis	Knee - Left	0
1					7c23a5f6-032c-487f-a4f2-7c6da65dbdb8	SE	Knee-Bilateral	2	ORTHOPEDIC_SURGEON_KNEE	0	0	0	0						Family Physician	Routine	BOOKED	4420		Moderate	Osteoarthritis	Knee - Bilateral	0
1					62d0dddf-47a0-4ffd-ac8a-5478a81af8c4	SE	Knee-Left	2	ORTHOPEDIC_SURGEON_KNEE	0	0	0	0						Family Physician	Routine	BOOKED	4420	Moderate	Severe	Osteoarthritis	Knee - Left	2
1					a1a279be-6aa2-4537-952f-ba9613dc34e1	SE	Knee-Right	2	ORTHOPEDIC_SURGEON_KNEE	77	77	0	0						Family Physician	Routine	BOOKED	4420	Moderate	Moderate	Osteoarthritis	Knee - Right	3
1					4c8f114d-b019-4dca-856a-9340dffd9f2d	SE	Knee-Left	2	ORTHOPEDIC_SURGEON_KNEE	46	46								Family Physician	Routine	BOOKED	4420	Moderate	Moderate	Other-Medial meniscal tear	Knee - Left	0
1					a8ae9d70-f807-43ec-923b-e52dad2ee8c9	SE	Knee-Bilateral	2	ORTHOPEDIC_SURGEON_KNEE	0	0	0	0						Family Physician	Routine	BOOKED	4420		Moderate	Osteoarthritis	Knee - Bilateral	8
1					95741688-258c-4234-980f-a16e3bd4b803	SE	Knee-Bilateral	2	ORTHOPEDIC_SURGEON_KNEE	0	0	0	0						Family Physician	Routine	BOOKED	4420		Moderate	Osteoarthritis	Knee - Bilateral	20
1					5e68a4af-2219-403b-9afb-5ae9bb85e70e	SE	Knee-Right	2	ORTHOPEDIC_SURGEON_KNEE	46	46	0	0						Family Physician	Routine	BOOKED	4420	Moderate	Severe	Osteoarthritis	Knee - Right	1
1					d88ab758-c2b0-4b58-97c1-7611715a651e	SE	Knee-Bilateral	2	ORTHOPEDIC_SURGEON_KNEE	50	50	0	0						Family Physician	Routine	BOOKED	4420	Moderate	Moderate	Osteoarthritis	Knee - Bilateral	2
1					d0435eaa-e8ec-4e69-a23f-28aadb7e8507	SE	Knee-Left	2	ORTHOPEDIC_SURGEON_KNEE	48	48	0	0						Family Physician	Routine	BOOKED	4420		Mild	Osteoarthritis	Knee - Left	9
1					04a01d86-075e-452d-af37-94c615d377d1	SE	Knee-Right	2	ORTHOPEDIC_SURGEON_KNEE	49	49	0	0						Family Physician	Routine	BOOKED	4420	Moderate	Severe	Osteoarthritis	Knee - Right	2
1					6bc73260-eb14-496c-9cfa-4b3c34ebdcc7	SE	Knee-Bilateral	2	ORTHOPEDIC_SURGEON_KNEE	46	46	0	0						Family Physician	Routine	BOOKED	4420		Moderate	Osteoarthritis	Knee - Bilateral	8
1					17436fc1-1d0f-4116-b4af-ac3f552985a6	SE	Knee-Bilateral	2	ORTHOPEDIC_SURGEON_KNEE	84	84	0	0						Family Physician	Routine	BOOKED	4420	Moderate	Severe	Osteoarthritis	Knee - Bilateral	17
1					26bd569a-68d6-44e9-95cc-79e62b41d18d	SE	Knee-Right	2	ORTHOPEDIC_SURGEON_KNEE	84	84	0	0						Family Physician	Routine	BOOKED	4420	Severe	Severe	Osteoarthritis	Knee - Right	3
1					35220f14-3ec7-4df3-836f-d9db2573ed7d	SE	Knee-Bilateral	2	ORTHOPEDIC_SURGEON_KNEE	46	46								Family Physician	Routine	BOOKED	4420	Moderate	Severe	Osteoarthritis	Knee - Bilateral	0
1					ba59f707-9723-48be-bd23-8b0848816576	SE	Knee-Right	2	ORTHOPEDIC_SURGEON_KNEE	0	0								Family Physician	Routine	BOOKED	4420	Moderate	Severe	Osteoarthritis	Knee - Right	25
1					5978f55b-2030-45ff-b5ce-1d45beb04230	SE	Knee-Left	2	ORTHOPEDIC_SURGEON_KNEE	46	46								Family Physician	Routine	BOOKED	4420	Mild	Severe	Osteoarthritis	Knee - Left	287
1					2374bf31-ff9e-4314-9dcf-30fdd1cec2fa	SE	Knee-Left	2	ORTHOPEDIC_SURGEON_KNEE	47	47								Nurse Practitioner	Routine	BOOKED	4420	Moderate	Moderate	Osteoarthritis	Knee - Left	282
1					8ed4f3dd-ec8b-4599-8224-7ee7a66a9fef	SE	Hip-Left	1	ORTHOPEDIC_SURGEON_HIP	43	43	0	0						Family Physician	Routine	BOOKED	4419	Moderate	Severe	Osteoarthritis	Hip - Left	3
1					3dbca8c2-00cf-406f-82b3-7adcb72d246c	SE	Hip-Right	1	ORTHOPEDIC_SURGEON_HIP	16	16	0	0						Family Physician	Routine	BOOKED	4419	Moderate	Severe	Osteoarthritis	Hip - Right	2
1					cbe3c058-f80f-40e4-8cbb-9f15695c3cca	SE	Hip-Left	1	ORTHOPEDIC_SURGEON_HIP	16	16	0	0						Family Physician	Routine	BOOKED	4419		Severe	Osteoarthritis	Hip - Left	25
1					821eca8a-aff4-400f-a3dd-a8f86b93f14f	SE	Knee-Right	2	ORTHOPEDIC_SURGEON_KNEE	0	0								Family Physician	Routine	BOOKED	4419	Moderate	Moderate	Osteoarthritis	Knee - Right	4
1					ab82ddf0-c7cc-4537-8906-39f9b80ff6b5	SE	Knee-Right	2	ORTHOPEDIC_SURGEON_KNEE	20	20								Nurse Practitioner	Routine	BOOKED	4419	Moderate	Moderate	Osteoarthritis	Knee - Right	4
1					6f8cdddd-0f95-41a2-8daa-3741b385fa1b	SE	Knee-Right	2	ORTHOPEDIC_SURGEON_KNEE	57	57	0	0						Family Physician	Routine	BOOKED	4419	Moderate	Moderate	Osteoarthritis	Knee - Right	2
1					e8ea52d3-36cc-4860-88b3-a9bdac4fff6e	SE	Knee-Left	2	ORTHOPEDIC_SURGEON_KNEE	0	0								Family Physician	Routine	BOOKED	4419	Moderate	Moderate	Osteoarthritis		13
1					58a77c68-9a8e-4945-9860-9006881299d1	SE	Hip-Bilateral	1	ORTHOPEDIC_SURGEON_HIP	0	0								Family Physician	Routine	BOOKED	4419		Moderate	Osteoarthritis	Hip - Bilateral	1
1					3ce22d42-6f96-4733-9217-2c54a52f29ed	SE	Hip-Left	1	ORTHOPEDIC_SURGEON_HIP	16	16	0	0						Family Physician	Routine	BOOKED	4419	Moderate	Moderate	Osteoarthritis	Hip - Left	0
1					71a2e8fe-303c-4c30-8710-68b663b5d159	SE	Knee-Right	2	ORTHOPEDIC_SURGEON_KNEE	17	17	0	0						Family Physician	Routine	BOOKED	4419		Severe	Osteoarthritis	Knee - Right	0
1					26b20986-cdc2-4743-9ed1-1b8d34b483cf	SE	Knee-Left	2	ORTHOPEDIC_SURGEON_KNEE	20	20								Family Physician	Routine	BOOKED	4419	Moderate	Moderate	Osteoarthritis	Knee - Left	0
1					fa49d8e7-611f-4268-9a90-ff4438164642	SE	Knee-Left	2	ORTHOPEDIC_SURGEON_KNEE	0	0	0	0						Family Physician	Routine	BOOKED	4419	Severe	Severe	Osteoarthritis	Knee - Left	4
1					83eedfdd-9d0c-4b2d-89ed-71503225404e	SE	Knee-Right	2	ORTHOPEDIC_SURGEON_KNEE	59	59								Family Physician	Routine	BOOKED	4419		Moderate	Osteoarthritis	Knee - Right	1
1					643cf59d-a2ec-4304-a604-e1e8bc1d172a	SE	Knee-Bilateral	2	ORTHOPEDIC_SURGEON_KNEE	59	59								Family Physician	Routine	BOOKED	4419	Moderate	Severe	Osteoarthritis	Knee - Bilateral	2
1					d929d443-9a9d-4bec-b6a5-98fdf4e64cb5	SE	Knee-Bilateral	2	ORTHOPEDIC_SURGEON_KNEE	17	17	0	0						Family Physician	Routine	BOOKED	4419		Severe	Osteoarthritis	Knee - Bilateral	23
1					833cd189-04e4-4bb7-98ff-4830f2f164e0	SE	Knee-Left	2	ORTHOPEDIC_SURGEON_KNEE	59	59								Family Physician	Routine	BOOKED	4419	Severe	Severe	Osteoarthritis	Knee - Left	24
1					c67206bc-c395-4568-bded-80e8c82a13be	SE	Knee-Bilateral	2	ORTHOPEDIC_SURGEON_KNEE	59	59								Family Physician	Routine	BOOKED	4419	Severe	Severe	Osteoarthritis	Knee - Bilateral	25
1					039564d3-987e-463d-92bb-f174aadcd80d	SE	Knee-Left	2	ORTHOPEDIC_SURGEON_KNEE	20	20								Family Physician	Routine	BOOKED	4419	Severe	Severe	Osteoarthritis|Other-query sympto	Knee - Left	15
1					a614b57c-ea40-4aa3-93a5-4711798b3392	SE	Hip-Bilateral	1	ORTHOPEDIC_SURGEON_HIP	0	0								Family Physician	Routine	BOOKED	4427	Moderate	Severe	Osteoarthritis		5
1					dab53d8c-4ce3-4377-82d8-c4b4b5e7176e	SE	Hip-Left	1	ORTHOPEDIC_SURGEON_HIP										Family Physician	Routine	BOOKED	4417			Other-AVN and healed subcapital f	Hip - Left	1
0					a25856b9-d72a-406c-bddd-be918c5dd739	SE	Knee-Right	2	ORTHOPEDIC_SURGEON_KNEE	0	0								Family Physician	Routine	BOOKED	4420	Severe	Severe	Osteoarthritis|Other-meniscal pat		1
1					29807303-f94d-49ac-85aa-0992778351e7	SE	Knee-Left	2	ORTHOPEDIC_SURGEON_KNEE										Family Physician	Routine	BOOKED	4420	Moderate	Moderate	Osteoarthritis|Other-joint effusi	Knee - Left	0
1					76238b2c-0343-4e41-b281-0b8febf02598	SE	Knee-Right	2	ORTHOPEDIC_SURGEON_KNEE										Nurse Practitioner	Routine	BOOKED	4420			Osteoarthritis	Knee - Right	2
1					1e9d9a93-1a87-4d4d-87cc-6de7f7d27033	SE	Knee-Right	2	ORTHOPEDIC_SURGEON_KNEE	0	0								Family Physician	Routine	BOOKED	4420	Moderate	Moderate	Osteoarthritis		1
1					d4b008c4-b2e9-4056-9111-e3dccb02db9a	SE	Knee-Bilateral	2	ORTHOPEDIC_SURGEON_KNEE	0	0								Family Physician	Routine	BOOKED	4419	Moderate	Moderate	Osteoarthritis	Knee - Bilateral	2
1					3a6639e7-2119-42e1-af29-4db0e0cfe1bc	WW	Hip-Left	1	ORTHOPEDIC_SURGEON_HIP	43	43	0	0						Family Physician	Routine	BOOKED	3943			Osteoarthritis	Hip	1
1					4fa443da-f648-4681-b1da-2312ae10e7a5	WW	Hip-Right	1	ORTHOPEDIC_SURGEON_HIP	43	43	0	0						Family Physician	Routine	BOOKED	3943			Osteoarthritis	Hip	308
1					927f23b9-f566-460c-b5d4-7b9f8b100635	WW	Knee-Right	2	ORTHOPEDIC_SURGEON_KNEE	43	43	0	0						Family Physician	Routine	BOOKED	3943			Osteoarthritis	Knee	308
1					7ee3d2f0-0f4d-4733-8399-316662956ff2	WW	Knee-Left	2	ORTHOPEDIC_SURGEON_KNEE	43	43	0	0						Family Physician	Routine	BOOKED	3943			Osteoarthritis	Knee	1
1					9c66caa0-6391-4f03-b096-e7c377348edd	WW	Knee-Right	2	ORTHOPEDIC_SURGEON_KNEE	43	43	0	0						Family Physician	Routine	BOOKED	3943			Osteoarthritis	Knee	1
1					a471eb26-23ee-40bf-8165-2fe1dafcc217	WW	Knee-Right	2	ORTHOPEDIC_SURGEON_KNEE	42	42	0	0						Family Physician	Routine	BOOKED	3943			Osteoarthritis	Knee	0
0					994c3977-e186-45e1-a55e-4e49b8778ea8	WW	Hip-Right	1	ORTHOPEDIC_SURGEON_HIP	43	43	0	0						Family Physician	Routine	BOOKED	3943			Osteoarthritis	Hip	1
0					1c622da4-1540-4e78-9237-0da9b70e2974	WW	Knee-Right	2	ORTHOPEDIC_SURGEON_KNEE	46	46								Family Physician	Routine	BOOKED	3943			Osteoarthritis	Knee	0
0					35ea6927-0d55-4c93-868f-242160d1029d	WW	Knee-Left	2	ORTHOPEDICS	161	161	0	0						Family Physician	Routine	BOOKED	3943				Orthopedics	1
1					dcac29f4-c54b-43b6-a14e-62f5ec673b7a	WW	Knee-Left	2	ORTHOPEDIC_SURGEON_KNEE	42	42	0	0						Family Physician	Routine	BOOKED	3943			Osteoarthritis	Knee	1
0					d208d50a-84ec-4178-aa6b-75efe404df9d	WW	Knee-Right	2	ORTHOPEDIC_SURGEON_KNEE	27	27	0	0						Nurse Practitioner	Routine	BOOKED	3942			Osteoarthritis	Knee	0
0					1a2213d4-30db-4b6b-aa6b-d1cb5a8f6f66	WW	Hip-Right	1	ORTHOPEDIC_SURGEON_HIP	108	108	0	0						Family Physician	Routine	BOOKED	3942			Osteoarthritis	Hip	0
1					7e27fce2-e67f-41d5-a501-0ead2e8e685e	WW	Hip-Left	1	ORTHOPEDIC_SURGEON_HIP	0	0								Family Physician	Routine	BOOKED	3942			Osteoarthritis	Hip	0
1					7db21b79-4034-4940-8b9a-38d4acca61c5	WW	Hip-Right	1	ORTHOPEDIC_SURGEON_HIP	0	0								Family Physician	Routine	BOOKED	3942			Osteoarthritis	Hip	3
0					8d81b6ca-cd57-4c15-9c39-c020036c7b35	WW			ORTHOPEDICS										Family Physician	Routine	BOOKED	3944	Mild	Severe	Knee Replace		0
0					58bab14a-28cd-4d43-99aa-cb9e3a770bf8	WW			ORTHOPEDICS										Family Physician	Routine	BOOKED	3944	Moderate	Moderate	Hip		0
0					b248e03c-61a1-4c93-bf2d-20e2585ba82c	WW	Hip-Right	1	ORTHOPEDIC_SURGEON_HIP										Family Physician	Routine	BOOKED	3944			Osteoarthritis	Hip	0
0					2be6f1dd-b638-455d-960a-2046a3a37f7c	WW	Knee-Left	2	ORTHOPEDIC_SURGEON_KNEE	0	0								Family Physician	Routine	BOOKED	3944			Osteoarthritis	Knee	0
0					33443b61-d66f-4104-b19d-a90d2f07f353	WW	Knee-Bilateral	2	ORTHOPEDIC_SURGEON_KNEE	65	65								Family Physician	Routine	BOOKED	3944			Osteoarthritis	Knee	2
0					25c57a28-47ac-41be-93aa-a45df623ea69	WW	Knee-Bilateral	2	ORTHOPEDIC_SURGEON_KNEE	65	65								Family Physician	Routine	BOOKED	3944			Osteoarthritis	Knee	0
0					f3d89303-b048-46c3-a4e4-9dd1af972737	WW	Knee-Right	2	ORTHOPEDIC_SURGEON_KNEE	94	94								Family Physician	Routine	BOOKED	3944		Moderate		Knee	0
1					9aa3b4a1-0d6c-4c47-9868-37fbcc8c21be	WW	Knee-Right	2	ORTHOPEDIC_SURGEON_KNEE	87	87	0	0						Family Physician	Routine	BOOKED	3944			Osteoarthritis	Knee	0
0					1575bc07-6112-41c3-acfc-efc5ab60126a	WW			ORTHOPEDICS										Family Physician	Routine	BOOKED	3944	Severe	Severe	Hip		0
0					d2a80bbe-c15f-46d3-8023-48f40653c633	WW			ORTHOPEDICS										Family Physician	Routine	BOOKED	3944		Severe	Knee		0
0					895044ea-0ae7-4025-922d-e6d16576477d	WW			ORTHOPEDICS	0	0								Family Physician	Routine	BOOKED	3944	Mild	Moderate	Knee	Orthopedics	0
1					48dcb68c-164e-460a-9ec5-5b91d1072a3d	WW	Knee-Left	2	ORTHOPEDIC_SURGEON_KNEE	65	65								Family Physician	Routine	BOOKED	3944			Osteoarthritis	Knee	1
0					4eeaf0e9-3d48-4401-b4b7-193732976f6f	WW	Hip-Left	1	ORTHOPEDIC_SURGEON_HIP										Family Physician	Routine	BOOKED	3942			Osteoarthritis	Hip	0
0					06c62a18-7b63-4b98-8822-cab601ad9968	WW	Hip-Bilateral	1	ORTHOPEDIC_SURGEON_HIP	0	0								Family Physician	Routine	BOOKED	3942			Osteoarthritis	Hip	0
0	110				9867f589-302b-49ab-872a-da6d8ec0f117	ESC	Hip-Bilateral	1	ORTHOPEDIC_SURGEON_HIP										Family Physician	Routine	BOOKED	4566	Moderate	Moderate	Osteoarthritis|Other-Degenerative	Hip - Bilateral	1
0					c992a9d7-094c-4629-bb08-1f948b2030ae	ESC	Hip-Right	1	ORTHOPEDIC_SURGEON_HIP										Family Physician	Routine	BOOKED	4566		Moderate	Osteoarthritis	Hip - Right	0
0	86				20e022be-38e6-4f94-9ba4-a1c4676921b7	ESC	Knee-Right	2	ORTHOPEDIC_SURGEON_KNEE	28	28								Family Physician	Routine	BOOKED	4566	Moderate	Moderate	Osteoarthritis	Knee - Right	0
0					8b954872-78cf-4bd0-b3cf-848c8d8f95a9	ESC	Knee-Left	2	ORTHOPEDIC_SURGEON_KNEE	22	22	220	220						Family Physician	Routine	BOOKED	4566	Severe	Severe	Osteoarthritis|Inflammatory arthr	Knee - Left	0
0					2ea4e192-5867-42f5-804d-1f929631c566	ESC	Knee-Right	2	ORTHOPEDIC_SURGEON_KNEE	28	28								Family Physician	Routine	BOOKED	4566	Severe	Severe	Osteoarthritis	Knee - Right	1
0					879742dc-c345-4b41-ae98-f8c27fa282ae	ESC	Knee-Right	2	ORTHOPEDIC_SURGEON_KNEE	127	127	0	0						Family Physician	Routine	BOOKED	4566	Moderate	Moderate	Osteoarthritis	Knee - Right	0
1					e31be3bd-b642-4620-a14d-e8018f830ba8	ESC	Hip-Left	1	ORTHOPEDIC_SURGEON_HIP										Family Physician	Routine	BOOKED	4566			Osteoarthritis|Other-Bursitis	Hip - Left	0
1					6222308e-1ef2-44d1-849a-cbb5e4c17619	ESC	Hip-Left	1	ORTHOPEDIC_SURGEON_HIP	20	20	119	119						Family Physician	Routine	BOOKED	4566	Severe	Severe	Osteoarthritis	Hip - Left	1
1	140				af2521f2-0dc7-4341-ae45-e4cd60f978b7	ESC	Hip-Right	1	ORTHOPEDIC_SURGEON_HIP										Family Physician	Routine	BOOKED	4566		Severe	Osteoarthritis	Hip - Right	0
1					31ebacdb-ad68-4e19-8aa2-094e5c3ee667	ESC	Hip-Right	1	ORTHOPEDIC_SURGEON_HIP										Family Physician	Routine	BOOKED	4566	Moderate	Moderate	Osteoarthritis|Other-pain, previo	Hip - Right	0
1					c9aa6f85-8407-4fe9-bad1-cd53a0762d03	ESC	Hip-Bilateral	1	ORTHOPEDIC_SURGEON_HIP										Family Physician	Routine	BOOKED	4566			Osteoarthritis	Hip - Bilateral	0
1	104				4b2a16f2-ef9a-4851-8e3b-46695ac7341d	ESC	Hip-Right	1	ORTHOPEDIC_SURGEON_HIP										Family Physician	Routine	BOOKED	4566	Severe	Severe	Osteoarthritis	Hip - Right	1
1					879d3450-0b9d-4de4-8b05-d82fa2b6ba85	ESC	Hip-Left	1	ORTHOPEDIC_SURGEON_HIP	20	20	118	118						Family Physician	Routine	BOOKED	4566	Moderate	Moderate	Osteoarthritis	Hip - Left	0
1					711692f8-67d7-4f8d-97b7-3fae3cb6c946	ESC	Hip-Right	1	ORTHOPEDIC_SURGEON_HIP	20	20	117	117						Family Physician	Routine	BOOKED	4566		Moderate	Osteoarthritis	Hip - Right	0
1					ff7b2dd9-c096-4466-afeb-aa8f50b70598	ESC	Hip-Right	1	ORTHOPEDIC_SURGEON_HIP	121	121								Family Physician	Routine	BOOKED	4566	Moderate	Moderate	Osteoarthritis	Hip - Right	0
1					726a3fee-0f04-46db-9971-109ead251740	ESC	Hip-Right	1	ORTHOPEDIC_SURGEON_HIP										Family Physician	Routine	BOOKED	4566			Osteoarthritis	Hip - Right	0
1	217		210		36603566-4ed6-44a0-adff-50453ac94262	ESC	Hip-Left	1	ORTHOPEDIC_SURGEON_HIP										Family Physician	Routine	BOOKED	4566	Moderate	Moderate	Osteoarthritis	Hip - Left	3
1					d65e094e-65c7-4eed-a8dc-2ed260020405	ESC	Hip-Right	1	ORTHOPEDIC_SURGEON_HIP	21	21	115	115						Family Physician	Routine	BOOKED	4566		Severe	Osteoarthritis	Hip - Right	7
1	131			177	e64e3348-4e9e-48c1-bbfb-9a1d50909c49	ESC	Hip-Right	1	ORTHOPEDIC_SURGEON_HIP										Family Physician	Routine	BOOKED	4566	Severe	Severe	Osteoarthritis	Hip - Right	0
1	157		124		08b29de5-36d8-4867-9d69-ebb2fabf18e6	ESC	Hip-Right	1	ORTHOPEDIC_SURGEON_HIP										Family Physician	Routine	BOOKED	4566			Osteoarthritis	Hip - Right	1
1					4c0b15c1-2a37-4917-88de-45cdc30d8e92	ESC	Hip-Right	1	ORTHOPEDIC_SURGEON_HIP	27	27								Family Physician	Routine	BOOKED	4566			Osteoarthritis	Hip - Right	0
1					406f7ca5-fc82-44cc-8508-cf32cd95164c	ESC	Hip-Right	1	ORTHOPEDIC_SURGEON_HIP										Family Physician	Routine	BOOKED	4566			Osteoarthritis	Hip - Right	0
1	104				fe120cb1-33c9-4931-8bf9-781f5438e60e	ESC	Hip-Right	1	ORTHOPEDIC_SURGEON_HIP										Family Physician	Routine	BOOKED	4566	Mild	Mild	Osteoarthritis	Hip - Right	1
1					3e164058-8c8b-4f83-8f2e-0e995c961437	ESC	Hip-Right	1	ORTHOPEDIC_SURGEON_HIP	20	20	117	117						Family Physician	Routine	BOOKED	4566			Osteoarthritis	Hip - Right	0
1					be6aa910-d9b1-4e12-b7fd-2a3b8d869462	ESC	Hip-Right	1	ORTHOPEDIC_SURGEON_HIP	0	0								Family Physician	Routine	BOOKED	4566			Osteoarthritis	Hip - Right	4
1					c1bb10f1-a62f-4d96-8afc-b8a9b760a16f	ESC	Hip-Right	1	ORTHOPEDIC_SURGEON_HIP										Family Physician	Routine	BOOKED	4566	Severe	Severe	Osteoarthritis	Hip - Right	0
1					42753192-ea9d-455e-82d6-d3430ae4ae26	ESC	Hip-Bilateral	1	ORTHOPEDIC_SURGEON_HIP										Family Physician	Routine	BOOKED	4566		Severe	Osteoarthritis	Hip - Bilateral	0
1					5aaf987e-c802-43e9-a142-d9a04a75f806	ESC	Hip-Left	1	ORTHOPEDIC_SURGEON_HIP										Family Physician	Routine	BOOKED	4566			Osteoarthritis	Hip - Left	1
1					9761e050-7515-436b-b92b-0d53501daae6	ESC	Hip-Left	1	ORTHOPEDIC_SURGEON_HIP										Family Physician	Routine	BOOKED	4566			Osteoarthritis	Hip - Left	1
1					204f8567-2b39-4c7e-ae3d-3679085c8d7f	ESC	Hip-Right	1	ORTHOPEDIC_SURGEON_HIP	20	20	135	135						Family Physician	Routine	BOOKED	4566	Severe	Severe	Osteoarthritis	Hip - Right	1
1	89				5de80d31-1bec-4562-994d-1b6dbbdf7460	ESC	Hip-Right	1	ORTHOPEDIC_SURGEON_HIP	27	27								Family Physician	Routine	BOOKED	4566			Osteoarthritis	Hip - Right	2
1					25914231-f225-4739-a24e-ba128a43292c	ESC	Hip-Right	1	ORTHOPEDIC_SURGEON_HIP										Family Physician	Routine	BOOKED	4566			Osteoarthritis	Hip - Right	1
1					68c2e9e4-a696-44b0-9cfb-7830bdd518a4	ESC	Hip-Right	1	ORTHOPEDIC_SURGEON_HIP										Family Physician	Routine	BOOKED	4566		Moderate	Osteoarthritis	Hip - Right	1
1	38				e3cfd0e1-2c00-4e2b-bcba-73d9338a6a1a	ESC	Hip-Bilateral	1	ORTHOPEDIC_SURGEON_HIP										Family Physician	Routine	BOOKED	4566	Severe	Severe	Osteoarthritis	Hip - Bilateral	5
1	28				5510974e-cf9b-4378-bcef-471397f00037	ESC	Hip-Left	1	ORTHOPEDIC_SURGEON_HIP	0	0								Family Physician	Routine	BOOKED	4566			Osteoarthritis	Hip - Left	2
1					fdc280f1-a984-43a4-ad0a-bbf2bcfcec9f	ESC	Hip-Right	1	ORTHOPEDIC_SURGEON_HIP										Family Physician	Routine	BOOKED	4566	Moderate	Moderate	Osteoarthritis|Other-?bursitis	Hip - Right	1
1					3384d6a4-d531-4c03-a228-33c01344ed35	ESC	Hip-Left	1	ORTHOPEDIC_SURGEON_HIP										Family Physician	Routine	BOOKED	4566			Osteoarthritis	Hip - Left	8
1					e15a57de-0b5e-40db-894c-ed688d371a31	ESC	Hip-Right	1	ORTHOPEDIC_SURGEON_HIP	20	20	117	117						Family Physician	Routine	BOOKED	4566	Severe	Severe	Osteoarthritis	Hip - Right	1
1					f34a24e2-b1e4-45e1-ac22-40ae3b151ad8	ESC	Hip-Right	1	ORTHOPEDIC_SURGEON_HIP										Family Physician	Routine	BOOKED	4566	Severe	Severe	Osteoarthritis	Hip - Right	4
1					48e03f59-e87d-42ae-b880-c702d5bc72ae	ESC	Hip-Left	1	ORTHOPEDIC_SURGEON_HIP										Family Physician	Routine	BOOKED	4566			Failed replacement	Hip - Left	7
1	72				3316927c-a708-4233-8f77-c652d8847a63	ESC	Hip-Right	1	ORTHOPEDIC_SURGEON_HIP	97	97								Family Physician	Routine	BOOKED	4566	Moderate	Moderate	Osteoarthritis	Hip - Right	3
1					a5cb71c3-9669-4b0f-bdc6-b1c210cba0a0	ESC	Hip-Right	1	ORTHOPEDIC_SURGEON_HIP										Family Physician	Routine	BOOKED	4566	Moderate	Moderate	Osteoarthritis|Other-premature se	Hip - Right	11
1	150				dffa7c66-c7dd-4d00-ae25-b0506b5f2fae	ESC	Hip-Left	1	ORTHOPEDIC_SURGEON_HIP										Family Physician	Routine	BOOKED	4566	Moderate	Moderate	Osteoarthritis	Hip - Left	4
1	83				cf5eabc4-a8f4-492a-bc67-786d6a1669bb	ESC	Knee-Right	2	ORTHOPEDIC_SURGEON_KNEE	0	0								Nurse Practitioner	Routine	BOOKED	4566	Moderate	Severe	Osteoarthritis|Other-not noted	Knee - Right	3
1					51ea2ecf-83e9-4492-a704-332aa72fa4ad	ESC	Knee-Right	2	ORTHOPEDIC_SURGEON_KNEE	72	72	0	0						Family Physician	Routine	BOOKED	4566		Moderate	Osteoarthritis|Other-see attached	Knee - Right	4
1	74				fa6436bb-52e1-424f-95e2-3d6c966a9425	ESC	Knee-Bilateral	2	ORTHOPEDIC_SURGEON_KNEE	0	0								Family Physician	Routine	BOOKED	4566			Osteoarthritis	Knee - Bilateral	1
1					2f434cf8-d5f7-4d43-93e6-5c268630e044	ESC	Knee-Right	2	ORTHOPEDIC_SURGEON_KNEE	0	0								Family Physician	Routine	BOOKED	4566		Moderate	Osteoarthritis|Other-tendonitis	Knee - Right	2
1					43d45db1-c4a8-4235-aecd-f2c40354e090	ESC	Knee-Right	2	ORTHOPEDIC_SURGEON_KNEE	22	22	192	192						Family Physician	Routine	BOOKED	4566		Moderate	Osteoarthritis|Other-see attached	Knee - Right	1
1	40				d61a7811-6293-4dc2-ba30-9bdc3354dc93	ESC	Knee-Right	2	ORTHOPEDIC_SURGEON_KNEE										Family Physician	Routine	BOOKED	4566			Osteoarthritis	Knee - Right	4
1	8				4adb9835-852d-4b48-8755-8614fddce4c3	ESC	Knee-Right	2	ORTHOPEDIC_SURGEON_KNEE	0	0								Family Physician	Routine	BOOKED	4566		Severe	Osteoarthritis	Knee - Right	6
1					63feeb40-e678-49a3-a646-65519ea701e5	ESC	Knee-Left	2	ORTHOPEDIC_SURGEON_KNEE	76	76	0	0						Family Physician	Routine	BOOKED	4566			Osteoarthritis	Knee - Left	0
1	50		30		15e8e5e6-4e5a-4e6f-83ae-b732e59a7642	ESC	Knee-Right	2	ORTHOPEDIC_SURGEON_KNEE	73	73	0	0						Family Physician	Routine	BOOKED	4566			Osteoarthritis	Knee - Right	0
1	39				0c03ace1-d589-4191-a2db-5d33e9b7ba6d	ESC	Knee-Left	2	ORTHOPEDIC_SURGEON_KNEE	99	99								Family Physician	Routine	BOOKED	4566	Moderate	Moderate	Osteoarthritis	Knee - Left	4
1	41				65a86b8c-4b3e-4cf8-bc6c-8b6d6971c4a4	ESC	Knee-Bilateral	2	ORTHOPEDIC_SURGEON_KNEE	0	0								Allied Health Professional	Routine	BOOKED	4566	Severe	Severe	Osteoarthritis	Knee - Bilateral	0
1					c3c4cfc9-d168-490c-a0a0-e93c18bc4b53	ESC	Knee-Right	2	ORTHOPEDIC_SURGEON_KNEE	22	22	183	183						Family Physician	Routine	BOOKED	4566			Osteoarthritis	Knee - Right	5
1	77				09a4a5c3-8694-4b59-9f6b-b34154e324c8	ESC	Knee-Right	2	ORTHOPEDIC_SURGEON_KNEE	28	28								Nurse Practitioner	Routine	BOOKED	4566			Osteoarthritis	Knee - Right	1
1	96				9c6037e0-79b4-48fc-bbb4-0bdb7f96244c	ESC	Knee-Right	2	ORTHOPEDIC_SURGEON_KNEE	0	0								Family Physician	Routine	BOOKED	4566			Osteoarthritis	Knee - Right	5
1					5ee4997e-8dd7-466c-9c04-44b92ef5b210	ESC	Knee-Left	2	ORTHOPEDIC_SURGEON_KNEE	0	0								Family Physician	Routine	BOOKED	4566			Osteoarthritis	Knee - Left	6
1	85		57	172	54210143-a5ac-4f72-9350-6ad3b6f496a4	ESC	Knee-Left	2	ORTHOPEDIC_SURGEON_KNEE										Family Physician	Routine	BOOKED	4566	Moderate	Moderate	Osteoarthritis	Knee - Left	1
1					8bbb9c68-aa9b-4a98-8b4b-064589277c11	ESC	Knee-Left	2	ORTHOPEDIC_SURGEON_KNEE	22	22	178	178						Family Physician	Routine	BOOKED	4566			Osteoarthritis	Knee - Left	2
1					c4eda3d2-bc7a-4418-9102-2233df6c1848	ESC	Knee-Right	2	ORTHOPEDIC_SURGEON_KNEE	22	22	178	178						Family Physician	Routine	BOOKED	4566			Osteoarthritis	Knee - Right	1
1					017f7d18-e4d8-48c2-822e-bfa6234797a0	ESC	Knee-Left	2	ORTHOPEDIC_SURGEON_KNEE	22	22	194	194						Family Physician	Routine	BOOKED	4566	Moderate	Moderate	Osteoarthritis	Knee - Left	3
1					db8e5cc6-b9a5-4f7e-94e4-4381d65a76a7	ESC	Knee-Right	2	ORTHOPEDIC_SURGEON_KNEE	22	22	194	194						Family Physician	Routine	BOOKED	4566	Moderate	Moderate	Osteoarthritis	Knee - Right	4
1					b2c9baaa-1fb6-4cc7-9ec6-038b3aa9da73	ESC	Knee-Left	2	ORTHOPEDIC_SURGEON_KNEE	22	22	193	193						Family Physician	Routine	BOOKED	4566	Severe	Severe	Osteoarthritis	Knee - Left	4
1					d0159956-1f99-42f2-b2e6-9ee848efcf3c	ESC	Knee-Right	2	ORTHOPEDIC_SURGEON_KNEE	28	28								Family Physician	Routine	BOOKED	4566			Osteoarthritis	Knee - Right	4
1					45ebef12-838d-4dfe-abf5-3cd0f27b58f4	ESC	Knee-Left	2	ORTHOPEDIC_SURGEON_KNEE	28	28								Family Physician	Routine	BOOKED	4566	Moderate	Moderate	Osteoarthritis|Other-meniscal tea	Knee - Left	1
1	84				99eaa167-4c57-4566-9681-1e348e2314dc	ESC	Knee-Left	2	ORTHOPEDIC_SURGEON_KNEE	0	0								Family Physician	Routine	BOOKED	4566			Osteoarthritis	Knee - Left	4
1					067047e3-697d-41a5-a3de-6e4fcb7a3cd4	ESC	Knee-Right	2	ORTHOPEDIC_SURGEON_KNEE	0	0								Family Physician	Routine	BOOKED	4566			Osteoarthritis	Knee - Right	1
1	132				bbe8ada4-3bd0-4415-8a0e-9c4c6f5270f7	ESC	Knee-Left	2	ORTHOPEDIC_SURGEON_KNEE	127	127	0	0						Family Physician	Routine	BOOKED	4566	Moderate	Moderate	Osteoarthritis|Other-meniscal/ li	Knee - Left	4
1					b242a8e4-cbef-48ca-80a3-2b31e183daf7	ESC	Knee-Right	2	ORTHOPEDIC_SURGEON_KNEE	28	28								Family Physician	Routine	BOOKED	4566	Moderate	Severe	Failed replacement	Knee - Right	19
1					82aee169-22b7-482f-a62f-ec10a52bbf15	ESC	Knee-Right	2	ORTHOPEDIC_SURGEON_KNEE	97	97								Family Physician	Routine	BOOKED	4566			Osteoarthritis	Knee - Right	1
1	36				04cefd00-62f2-4acf-a0b5-bf6001696a48	ESC	Knee-Left	2	ORTHOPEDIC_SURGEON_KNEE	0	0								Family Physician	Routine	BOOKED	4566		Moderate	Osteoarthritis	Knee - Left	23
1					32f66211-778d-4d2a-a7db-d217a7f80c85	ESC	Knee-Right	2	ORTHOPEDIC_SURGEON_KNEE	0	0								Family Physician	Routine	BOOKED	4566			Osteoarthritis	Knee - Right	0
1					f32fc7ec-d470-4791-954c-ad879c2da540	ESC	Knee-Left	2	ORTHOPEDIC_SURGEON_KNEE	0	0								Family Physician	Routine	BOOKED	4566	Moderate	Severe	Osteoarthritis|Post-traumatic art	Knee - Left	0
1					486e62ed-d555-4414-909e-62f1f5a619d7	ESC	Knee-Bilateral	2	ORTHOPEDIC_SURGEON_KNEE	22	22								Family Physician	Routine	BOOKED	4566	Moderate	Moderate	Osteoarthritis	Knee - Bilateral	1
1					504fe0db-cd4a-4026-8472-dcc527ee03a1	ESC	Knee-Right	2	ORTHOPEDIC_SURGEON_KNEE	0	0								Nurse Practitioner	Routine	BOOKED	4566			Osteoarthritis	Knee - Right	4
1					78f50c7c-cfe2-4ebc-8922-d0c3f37861e0	ESC	Knee-Right	2	ORTHOPEDIC_SURGEON_KNEE	22	22	179	179						Family Physician	Routine	BOOKED	4566			Osteoarthritis	Knee - Right	1
1	106				94160f0a-8f93-415d-9539-8bc083552701	ESC	Knee-Left	2	ORTHOPEDIC_SURGEON_KNEE	0	0								Family Physician	Routine	BOOKED	4566	Moderate	Moderate	Osteoarthritis	Knee - Left	0
1					1abf4cf0-733b-4ebf-9d96-e572699073d2	ESC	Knee-Bilateral	2	ORTHOPEDIC_SURGEON_KNEE	0	0								Family Physician	Routine	BOOKED	4566			Osteoarthritis	Knee - Bilateral	3
1					09e0b928-e2d2-4ffb-8859-7f9b2d0e2541	ESC	Knee-Left	2	ORTHOPEDIC_SURGEON_KNEE	22	22	190	190						Family Physician	Routine	BOOKED	4566	Moderate	Moderate	Osteoarthritis	Knee - Left	3
1					66a4a5ee-087b-44d1-a577-27def88cee21	ESC	Knee-Right	2	ORTHOPEDIC_SURGEON_KNEE	22	22	190	190						Family Physician	Routine	BOOKED	4566	Moderate	Moderate	Osteoarthritis	Knee - Right	3
1	113				e037d81b-5862-46aa-8ac7-e96daee3c182	ESC	Knee-Right	2	ORTHOPEDIC_SURGEON_KNEE	0	0								Family Physician	Routine	BOOKED	4566	Moderate	Moderate	Osteoarthritis	Knee - Right	0
1	9				7aff10e9-79ca-43ad-95a8-ee11fdd4dc34	ESC	Knee-Right	2	ORTHOPEDIC_SURGEON_KNEE	0	0								Family Physician	Routine	BOOKED	4566		Severe	Osteoarthritis	Knee - Right	1
1	81				048fb2ef-5463-4352-b2e4-e7e8b4b8847e	ESC	Knee-Right	2	ORTHOPEDIC_SURGEON_KNEE	0	0								Family Physician	Routine	BOOKED	4566			Osteoarthritis	Knee - Right	0
1					d79e188f-1c9e-49c7-abda-3db02485e2a5	ESC	Knee-Left	2	ORTHOPEDIC_SURGEON_KNEE	22	22	183	183						Nurse Practitioner	Routine	BOOKED	4566		Severe	Other-meniscal pathology	Knee - Left	1
1					9fdf2d06-1679-4b0e-a811-c50c88b81d8b	ESC	Knee-Bilateral	2	ORTHOPEDIC_SURGEON_KNEE	28	28								Family Physician	Routine	BOOKED	4566	Moderate	Moderate	Osteoarthritis	Knee - Bilateral	3
1	118				6d50766a-ec4e-4356-90c1-90f03dc4e18e	ESC	Knee-Right	2	ORTHOPEDIC_SURGEON_KNEE	0	0								Family Physician	Routine	BOOKED	4566			Osteoarthritis	Knee - Right	0
1					b0e7dc66-378c-4669-9e20-54c72b5908a8	ESC	Knee-Right	2	ORTHOPEDIC_SURGEON_KNEE	23	23	179	179						Family Physician	Routine	BOOKED	4566	Severe	Severe	Osteoarthritis	Knee - Right	0
1	87				5dfa4cde-7f3e-4236-9fb7-841801e030cb	ESC	Knee-Right	2	ORTHOPEDIC_SURGEON_KNEE	82	82								Family Physician	Routine	BOOKED	4566			Osteoarthritis|Other-Sprain, meni	Knee - Right	0
1	123				7f79a52a-616f-49d3-a9e1-83a51c9fe3b1	ESC	Knee-Left	2	ORTHOPEDIC_SURGEON_KNEE										Family Physician	Routine	BOOKED	4566		Moderate	Osteoarthritis|Other-? bakers cys	Knee - Left	4
1					7b18f1f5-a385-4d2f-93c7-62b92161fbe0	ESC	Knee-Bilateral	2	ORTHOPEDIC_SURGEON_KNEE	28	28								Family Physician	Routine	BOOKED	4566			Osteoarthritis	Knee - Bilateral	0
1					e08c0769-5e71-46ac-90f7-7c4180679f39	ESC	Knee-Left	2	ORTHOPEDIC_SURGEON_KNEE	0	0								Family Physician	Routine	BOOKED	4566		Moderate	Post-traumatic arthritis	Knee - Left	0
1					5d833575-129e-4a61-94dd-59af238e1efe	ESC	Knee-Left	2	ORTHOPEDIC_SURGEON_KNEE	22	22	181	181						Family Physician	Routine	BOOKED	4566			Osteoarthritis	Knee - Left	0
1	37			78	900d9545-5dc4-4d6d-b448-ea189434efa2	ESC	Knee-Left	2	ORTHOPEDIC_SURGEON_KNEE	51	51	0	0						Family Physician	Routine	BOOKED	4566	Moderate	Moderate	Osteoarthritis	Knee - Left	0
1	83				b8c26185-e913-4f42-821c-8d720f1185ad	ESC	Knee-Left	2	ORTHOPEDIC_SURGEON_KNEE										Family Physician	Routine	BOOKED	4566	Severe	Moderate	Osteoarthritis|Other-meniscal inj	Knee - Left	0
1					ce137733-1797-4e41-8130-d7650729f214	ESC	Knee-Right	2	ORTHOPEDIC_SURGEON_KNEE										Family Physician	Routine	BOOKED	4566		Moderate	Osteoarthritis	Knee - Right	0
1	3				88ac34fa-1a47-44f5-8460-4022497449e3	ESC	Knee-Left	2	ORTHOPEDIC_SURGEON_KNEE	0	0								Family Physician	Routine	BOOKED	4566	Severe	Severe	Osteoarthritis	Knee - Left	1
1	131		118		ca66e33e-4c9c-46a8-8fab-272533702f41	ESC	Knee-Bilateral	2	ORTHOPEDIC_SURGEON_KNEE	0	0								Family Physician	Routine	BOOKED	4566	Moderate	Moderate	Osteoarthritis	Knee - Bilateral	3
1	35				30a15c7c-a6b9-4bc5-8614-af5e656926ad	ESC	Knee-Bilateral	2	ORTHOPEDIC_SURGEON_KNEE	71	71								Family Physician	Routine	BOOKED	4566	Moderate	Moderate	Osteoarthritis	Knee - Bilateral	4
1					697d3715-c0b6-431a-9219-0c5be618c6d5	ESC	Knee-Bilateral	2	ORTHOPEDIC_SURGEON_KNEE	0	0								Family Physician	Routine	BOOKED	4566			Osteoarthritis	Knee - Bilateral	7
1	71				d0ed5def-17bb-4a1c-97fe-a483b51c7c91	ESC	Knee-Right	2	ORTHOPEDIC_SURGEON_KNEE	99	99								Family Physician	Routine	BOOKED	4566	Moderate	Severe	Osteoarthritis	Knee - Right	5
1					73e9bd21-948a-4767-92e2-710ea6ad095e	ESC	Knee-Left	2	ORTHOPEDIC_SURGEON_KNEE	0	0								Nurse Practitioner	Routine	BOOKED	4566		Severe	Osteoarthritis	Knee - Left	10
1					c9f84bc6-8dc4-4460-b1f6-e1934b912c4c	ESC	Knee-Left	2	ORTHOPEDIC_SURGEON_KNEE	23	23	194	194						Family Physician	Routine	BOOKED	4566	Moderate	Severe	Osteoarthritis	Knee - Left	11
1					a8debd9f-9282-429b-b3a5-6fa5e6a15b01	ESC	Knee-Bilateral	2	ORTHOPEDIC_SURGEON_KNEE	0	0								Family Physician	Routine	BOOKED	4566			Osteoarthritis	Knee - Bilateral	0
1					d706a561-c535-4f43-bfb8-f55a58d00834	ESC	Knee-Left	2	ORTHOPEDIC_SURGEON_KNEE	22	22	178	178						Family Physician	Routine	BOOKED	4566	Moderate	Moderate	Osteoarthritis	Knee - Left	1
1	132				65941731-a4dc-4fcc-b629-4e18f7fcdcc6	ESC	Knee-Right	2	ORTHOPEDIC_SURGEON_KNEE	121	121								Family Physician	Routine	BOOKED	4566			Osteoarthritis	Knee - Right	0
1					e8f604b7-5c33-4065-815f-e1fd79078702	ESC	Knee-Bilateral	2	ORTHOPEDIC_SURGEON_KNEE	0	0								Nurse Practitioner	Routine	BOOKED	4566	Severe	Severe	Osteoarthritis	Knee - Bilateral	1
1					327694c2-df7f-42a1-b111-ef44c1db2e27	ESC	Knee-Left	2	ORTHOPEDIC_SURGEON_KNEE	0	0								Family Physician	Routine	BOOKED	4566			Osteoarthritis	Knee - Left	1
1	143				6d1cd99c-5180-4237-999b-55fd7e18efed	ESC	Knee-Bilateral	2	ORTHOPEDIC_SURGEON_KNEE	121	121								Family Physician	Routine	BOOKED	4566	Moderate	Moderate	Osteoarthritis	Knee - Bilateral	1
1					0f5ff586-5a26-47b8-b5f1-cf03da1220ba	ESC	Knee-Left	2	ORTHOPEDIC_SURGEON_KNEE										Family Physician	Routine	BOOKED	4566		Severe	Osteoarthritis	Knee - Left	0
1					a9d2a4ec-c5b8-4dd5-a59e-f36900a16253	ESC	Knee-Right	2	ORTHOPEDIC_SURGEON_KNEE										Family Physician	Routine	BOOKED	4566		Severe	Osteoarthritis	Knee - Right	0
1					48c95c4a-cfee-4493-a24d-7af83a7719f8	ESC	Knee-Right	2	ORTHOPEDIC_SURGEON_KNEE	22	22	185	185						Family Physician	Routine	BOOKED	4566			Osteoarthritis	Knee - Right	0
1					13a70614-1903-4576-989d-9da1c9907b6a	ESC	Knee-Left	2	ORTHOPEDIC_SURGEON_KNEE	58	58	89	89						Family Physician	Routine	BOOKED	4566		Severe	Osteoarthritis	Knee - Left	1
1					cc137d84-8cc7-4915-bae3-7864cc0e8ecc	ESC	Knee-Right	2	ORTHOPEDIC_SURGEON_KNEE	32	32								Family Physician	Routine	BOOKED	4566			Osteoarthritis	Knee - Right	0
1	36				398d532f-e976-4d16-a8ab-69f2648a4253	ESC	Knee-Left	2	ORTHOPEDIC_SURGEON_KNEE	99	99								Family Physician	Routine	BOOKED	4566			Osteoarthritis	Knee - Left	0
1	68				cf6a7f14-6dd8-4b6c-9b61-7904310085f6	ESC	Knee-Left	2	ORTHOPEDIC_SURGEON_KNEE	0	0								Family Physician	Routine	BOOKED	4566	Moderate	Severe	Osteoarthritis	Knee - Left	1
1	60				97dff7fc-9e53-4568-a8f1-2dc388c65ec4	ESC	Knee-Right	2	ORTHOPEDIC_SURGEON_KNEE										Family Physician	Routine	BOOKED	4566	Moderate	Moderate	Inflammatory arthritis|Other-MCL	Knee - Right	1
1					f907e883-4681-41bf-a670-f3a2842b8088	ESC	Knee-Bilateral	2	ORTHOPEDIC_SURGEON_KNEE										Family Physician	Routine	BOOKED	4566		Moderate	Osteoarthritis	Knee - Bilateral	3
1					6f60ca4f-3c91-4f4d-b6a3-8d7897981a5b	ESC	Knee-Right	2	ORTHOPEDIC_SURGEON_KNEE	0	0								Family Physician	Routine	BOOKED	4566			Osteoarthritis|Other-Meniscus tea	Knee - Right	5
1					8cd97281-1313-4b43-a4a3-3d01fa0f78f0	ESC	Knee-Bilateral	2	ORTHOPEDIC_SURGEON_KNEE	0	0								Family Physician	Routine	BOOKED	4566			Osteoarthritis	Knee - Bilateral	4
1	104				1d5f0523-891e-4283-bb8e-54998aa9597f	ESC	Knee-Right	2	ORTHOPEDIC_SURGEON_KNEE	0	0								Family Physician	Routine	BOOKED	4566	Moderate	Severe	Osteoarthritis	Knee - Right	10
1					5b18fdee-7f53-454e-b953-de2ef32ff67b	ESC	Knee-Right	2	ORTHOPEDIC_SURGEON_KNEE	32	32								Family Physician	Routine	BOOKED	4566		Moderate	Osteoarthritis|Other-trauma, meni	Knee - Right	11
1	90				2040d5cd-73d9-4e90-9f50-8c2f2c2f3dfb	ESC	Knee-Left	2	ORTHOPEDIC_SURGEON_KNEE	0	0								Specialist	Routine	BOOKED	4566			Osteoarthritis	Knee - Left	20
1	161				968d54d0-5393-4059-87dc-2b298bec4fd3	ESC	Knee-Left	2	ORTHOPEDIC_SURGEON_KNEE										Family Physician	Routine	BOOKED	4566		Moderate	Osteoarthritis|Other-medial menis	Knee - Left	0
1					0fd7170e-086c-404a-aaf7-9b46dbd11378	ESC	Knee-Right	2	ORTHOPEDIC_SURGEON_KNEE	0	0								Family Physician	Routine	BOOKED	4566	Moderate	Moderate	Other-chondromalacia	Knee - Right	5
1	118				1227adf6-09d5-4786-bc19-3779eba52183	ESC	Knee-Left	2	ORTHOPEDIC_SURGEON_KNEE										Family Physician	Routine	BOOKED	4566			Osteoarthritis	Knee - Left	0
1					151ddbf9-5283-4e79-b9e0-35807e64b5fc	ESC	Knee-Right	2	ORTHOPEDIC_SURGEON_KNEE	71	71								Allied Health Professional	Routine	BOOKED	4566			Osteoarthritis	Knee - Right	0
0	32				cafd5c4c-2422-480d-9410-81c0a5c17ec2	ESC	Hip-Right	1	ORTHOPEDIC_SURGEON_HIP										Family Physician	Routine	BOOKED	4566	Moderate	Severe	Osteoarthritis|Other-Avascular Ne	Hip - Right	1
0	95				350ec23a-c26d-4255-bab9-31d44e7e84e4	ESC	Knee-Left	2	ORTHOPEDIC_SURGEON_KNEE	72	72	0	0						Family Physician	Routine	BOOKED	4566	Moderate	Moderate	Osteoarthritis	Knee - Left	1
0					adaea228-3192-4f82-9d8f-528a9809f73a	ESC	Knee-Left	2	ORTHOPEDIC_SURGEON_KNEE	23	23	179	179						Family Physician	Routine	BOOKED	4566	Severe	Severe	Osteoarthritis	Knee - Left	1
1	120				d5e61f9c-776e-4152-a322-7053d70182ef	ESC	Hip-Right	1	ORTHOPEDIC_SURGEON_HIP	0	0								Family Physician	Routine	BOOKED	4566			Osteoarthritis	Right Hip	13
1	120				6386b04b-417d-4b9d-8096-40f7af20a8d9	ESC	Hip-Right	1	ORTHOPEDIC_SURGEON_HIP	0	0								Family Physician	Routine	BOOKED	4566			Osteoarthritis	Hip - Right	322
1					77b90353-35d8-41f3-b7ee-cfd467bf95ca	ESC	Hip-Right	1	ORTHOPEDIC_SURGEON_HIP										Family Physician	Routine	BOOKED	4566			Osteoarthritis	Hip - Right	317
1					bfa7a5c9-ab67-4292-9bb8-6c902da36f24	ESC	Hip-Right	1	ORTHOPEDIC_SURGEON_HIP	27	27								Family Physician	Routine	BOOKED	4566			Osteoarthritis	Hip - Right	317
1					196497f4-75cb-4bde-983b-d7e02c4ac180	ESC	Hip-Right	1	ORTHOPEDIC_SURGEON_HIP										Family Physician	Routine	BOOKED	4566			Osteoarthritis	Hip - Right	317
1					7c311e3e-24e0-4f57-a135-50526e0b1555	ESC	Hip-Right	1	ORTHOPEDIC_SURGEON_HIP	0	0								Family Physician	Routine	BOOKED	4566	Severe	Severe	Failed replacement	Hip - Right	317
1					5976af3d-a24d-4645-b7b7-a44371983ca6	ESC	Hip-Right	1	ORTHOPEDIC_SURGEON_HIP										Family Physician	Routine	BOOKED	4566		Severe	Osteoarthritis	Hip - Right	1
1					fb094e85-9be4-4726-981f-8111b72efdd1	ESC	Hip-Bilateral	1	ORTHOPEDIC_SURGEON_HIP	27	27								Family Physician	Routine	BOOKED	4566	Mild	Mild	Osteoarthritis	Hip - Bilateral	3
1					68a92e99-cfb4-427b-9fc1-fe5ee756c8f0	ESC	Hip-Bilateral	1	ORTHOPEDIC_SURGEON_HIP										Family Physician	Routine	BOOKED	4566		Moderate	Osteoarthritis	Hip - Bilateral	0
1	92				a2424d73-c7af-4056-b287-8160140135cb	ESC	Hip-Right	1	ORTHOPEDIC_SURGEON_HIP										Family Physician	Routine	BOOKED	4566	Moderate	Severe	Osteoarthritis	Hip - Right	0
1					b3470b8c-17e2-4c19-b1e6-87f5834961bf	ESC	Hip-Left	1	ORTHOPEDIC_SURGEON_HIP										Family Physician	Routine	BOOKED	4566			Osteoarthritis	Hip - Left	0
1					dfeb8f3e-3069-4212-a7e0-fdb544c8d856	ESC	Hip-Left	1	ORTHOPEDIC_SURGEON_HIP	20	20	161	161						Family Physician	Routine	BOOKED	4566	Severe	Severe	Osteoarthritis	Hip - Left	0
1					133b49ad-2d9a-4a2e-af65-32e55241da11	ESC	Hip-Right	1	ORTHOPEDIC_SURGEON_HIP										Family Physician	Routine	BOOKED	4566	Moderate	Severe	Osteoarthritis	Hip - Right	0
1	181		171		b46a2477-8557-4568-8ea6-0f107915099d	ESC	Hip-Left	1	ORTHOPEDIC_SURGEON_HIP	121	121	0	0						Family Physician	Routine	BOOKED	4566	Severe	Severe	Osteoarthritis	Hip - Left	0
1	118				c89db872-d5fc-4b21-b42e-c09d9f945c51	ESC	Hip-Bilateral	1	ORTHOPEDIC_SURGEON_HIP										Family Physician	Routine	BOOKED	4566	Mild	Moderate	Failed replacement	Hip - Bilateral	0
1					3010bd00-0838-4300-9ea9-5d3993ad448e	ESC	Hip-Left	1	ORTHOPEDIC_SURGEON_HIP										Family Physician	Routine	BOOKED	4566			Osteoarthritis	Hip - Left	1
1					c93a97d2-ad68-4b37-ac87-56eaf6e2b526	ESC	Hip-Right	1	ORTHOPEDIC_SURGEON_HIP										Family Physician	Routine	BOOKED	4566			Osteoarthritis	Hip - Right	0
1					a7450820-8466-4759-a248-6c16515ab774	ESC	Hip-Right	1	ORTHOPEDIC_SURGEON_HIP										Family Physician	Routine	BOOKED	4566			Osteoarthritis	Hip - Right	0
1					d2414f58-d2a7-40d3-a958-528ca2312d58	ESC	Hip-Left	1	ORTHOPEDIC_SURGEON_HIP	20	20	0	0						Family Physician	Routine	BOOKED	4566			Osteoarthritis	Hip - Left	1
1					2aca43fc-2419-48e0-85db-23714223cc8d	ESC	Hip-Right	1	ORTHOPEDIC_SURGEON_HIP	58	58	152	152						Family Physician	Routine	BOOKED	4566			Osteoarthritis	Right Hip	1
1					0fe03e7a-627b-401b-b119-16a152b3eef1	ESC	Hip-Bilateral	1	ORTHOPEDIC_SURGEON_HIP	32	32								Family Physician	Routine	BOOKED	4566		Moderate	Osteoarthritis	Hip - Bilateral	1
1					6ace7748-fba4-4a43-ae50-019c09e06d95	ESC	Hip-Left	1	ORTHOPEDIC_SURGEON_HIP										Family Physician	Routine	BOOKED	4566	Moderate	Moderate	Osteoarthritis	Hip - Left	1
1	126				191291e0-cf48-46cb-a879-d8fcf5713cda	ESC	Hip-Bilateral	1	ORTHOPEDIC_SURGEON_HIP										Family Physician	Routine	BOOKED	4566			Osteoarthritis	Hip - Bilateral	1
1	26				89d9cbcb-c814-41a2-8235-a6aea668845a	ESC	Hip-Right	1	ORTHOPEDIC_SURGEON_HIP										Family Physician	Routine	BOOKED	4566			Osteoarthritis|Other-avascular ne	Hip - Right	0
1					6ca29d9d-47ca-484a-9366-f05bc72d3c3c	ESC	Hip-Right	1	ORTHOPEDIC_SURGEON_HIP	20	20	135	135						Family Physician	Routine	BOOKED	4566	Severe	Severe	Osteoarthritis	Hip - Right	0
1	60				b930ae8c-f431-4ec2-bbca-620b3402a6d5	ESC	Hip-Bilateral	1	ORTHOPEDIC_SURGEON_HIP										Family Physician	Routine	BOOKED	4566			Osteoarthritis	Hip - Bilateral	0
1	27				35c4221b-2a90-4cae-ba58-c42d4cdf8e0f	ESC	Hip-Right	1	ORTHOPEDIC_SURGEON_HIP	82	82	0	0						Nurse Practitioner	Routine	BOOKED	4566	Severe	Severe	Osteoarthritis	Hip - Right	1
1	57				847dd926-c83e-4538-958d-2bd8a9682d98	ESC	Knee-Left	2	ORTHOPEDIC_SURGEON_KNEE	0	0								Family Physician	Routine	BOOKED	4566			Osteoarthritis	Knee - Left	317
1	69		22		5bf3b281-29fb-497e-b9aa-4f681c112177	ESC	Knee-Left	2	ORTHOPEDIC_SURGEON_KNEE	0	0								Family Physician	Routine	BOOKED	4566	Moderate	Moderate	Osteoarthritis	Knee - Left	319
1					5af3414e-e75f-429f-8aa4-b00e4e5f5723	ESC	Knee-Right	2	ORTHOPEDIC_SURGEON_KNEE	0	0								Family Physician	Routine	BOOKED	4566	Severe	Severe	Failed replacement	Knee - Right	317
1	83		66		d6552788-2af3-4dc7-846f-0f94d466525c	ESC	Knee-Left	2	ORTHOPEDIC_SURGEON_KNEE	0	0								Family Physician	Routine	BOOKED	4566	Severe	Severe	Osteoarthritis	Knee - Left	1
1	120		97		325f5986-cfc4-4390-99d4-12153e225dfa	ESC	Knee-Bilateral	2	ORTHOPEDIC_SURGEON_KNEE	28	28								Family Physician	Routine	BOOKED	4566		Moderate	Osteoarthritis	Knee - Bilateral	1
1					50630519-923b-4f77-95fa-efac3edef69f	ESC	Knee-Right	2	ORTHOPEDIC_SURGEON_KNEE	23	23	194	194						Family Physician	Routine	BOOKED	4566	Severe	Severe	Osteoarthritis	Knee - Right	0
1					60214080-5d9c-4fda-b64c-8c8dd541ee5e	ESC	Knee-Left	2	ORTHOPEDIC_SURGEON_KNEE	28	28								Family Physician	Routine	BOOKED	4566			Osteoarthritis	Knee - Left	0
1	75				f2cea330-46c8-4e57-b825-2a5d21ba7506	ESC	Knee-Right	2	ORTHOPEDIC_SURGEON_KNEE	0	0								Family Physician	Routine	BOOKED	4566			Osteoarthritis	Knee - Right	0
1					3d549cc5-141b-4797-afbd-412cf2b16571	ESC	Knee-Left	2	ORTHOPEDIC_SURGEON_KNEE	22	22	182	182						Specialist	Routine	BOOKED	4566	Moderate	Moderate	Osteoarthritis	Knee - Left	0
1	110				3fa9e84e-dce9-4c36-ac65-870e1ed4b97a	ESC	Knee-Right	2	ORTHOPEDIC_SURGEON_KNEE	0	0								Family Physician	Routine	BOOKED	4566	Moderate	Moderate	Osteoarthritis	Knee - Right	1
1					ff0f7b5a-0492-4026-ad66-a461fa5095ca	ESC	Knee-Left	2	ORTHOPEDIC_SURGEON_KNEE	22	22	178	178						Family Physician	Routine	BOOKED	4566		Severe	Osteoarthritis	Knee - Left	0
1					8edbabec-99e8-4de3-9b00-72ce377f708a	ESC	Knee-Bilateral	2	ORTHOPEDIC_SURGEON_KNEE	57	57	182	182						Family Physician	Routine	BOOKED	4566	Mild	Moderate	Osteoarthritis|Other-Right worse	Knee - Bilateral	0
1	74				955399e5-bc23-4f10-a694-812b563fbd9b	ESC	Knee-Right	2	ORTHOPEDIC_SURGEON_KNEE	0	0								Family Physician	Routine	BOOKED	4566			Osteoarthritis	Knee - Right	317
1	93				6e26d917-8d86-4052-af2d-da72f87580a7	ESC	Knee-Left	2	ORTHOPEDIC_SURGEON_KNEE	58	58	0	0						Family Physician	Routine	BOOKED	4566		Severe	Post-traumatic arthritis	Knee - Left	317
1					97cc8b9f-f9d5-4e94-9eb2-107bbf845654	ESC	Knee-Right	2	ORTHOPEDIC_SURGEON_KNEE	23	23	194	194						Family Physician	Routine	BOOKED	4566			Osteoarthritis	Knee - Right	1
1					0681791c-8f4a-4835-b56e-6c1cb9ad03d5	ESC	Knee-Right	2	ORTHOPEDIC_SURGEON_KNEE	22	22	193	193						Family Physician	Routine	BOOKED	4566	Moderate	Moderate	Osteoarthritis	Knee - Right	5
1					27704ded-812e-4297-9eb2-086e64d987fa	ESC	Knee-Left	2	ORTHOPEDIC_SURGEON_KNEE	0	0								Family Physician	Routine	BOOKED	4566			Osteoarthritis	Knee - Left	5
1	112				8c7ec1b2-68cb-443b-862f-6df24358e34b	ESC	Knee-Bilateral	2	ORTHOPEDIC_SURGEON_KNEE	0	0								Family Physician	Routine	BOOKED	4566			Osteoarthritis	Knee - Bilateral	0
1					f70dcb26-d264-46e2-a926-c351a7fd5bc9	ESC	Knee-Left	2	ORTHOPEDIC_SURGEON_KNEE	0	0								Family Physician	Routine	BOOKED	4566	Mild	Mild	Osteoarthritis	Knee - Left	1
1					376dc81f-18b4-48fa-ad87-3ebe1c139b96	ESC	Knee-Right	2	ORTHOPEDIC_SURGEON_KNEE	23	23	181	181						Family Physician	Routine	BOOKED	4566		Severe	Osteoarthritis	Knee - Right	1
1					861a716b-8e88-4f81-85c7-5c1eefb95336	ESC	Knee-Bilateral	2	ORTHOPEDIC_SURGEON_KNEE	103	103								Family Physician	Routine	BOOKED	4566			Osteoarthritis	Knee - Bilateral	1
1					2346ae0c-7dc8-42c6-9107-43655b74a843	ESC	Knee-Left	2	ORTHOPEDIC_SURGEON_KNEE	29	29								Family Physician	Routine	BOOKED	4566			Osteoarthritis	Knee - Left	0
1	83				5b99ae0d-f299-4d06-816d-488ae07c819b	ESC	Knee-Right	2	ORTHOPEDIC_SURGEON_KNEE	0	0								Family Physician	Routine	BOOKED	4566		Severe	Osteoarthritis	Knee - Right	0
1					95edca42-e0e4-47c4-b4d0-97e614ad5215	ESC	Knee-Left	2	ORTHOPEDIC_SURGEON_KNEE	121	121								Family Physician	Routine	BOOKED	4566	Moderate	Moderate	Osteoarthritis	Knee - Left	1
1					bd0dcce2-f09b-4ddb-8f77-a175f8e93ece	ESC	Knee-Right	2	ORTHOPEDIC_SURGEON_KNEE	32	32								Family Physician	Routine	BOOKED	4566	Moderate	Moderate	Osteoarthritis	Knee - Right	1
1	147		106		1e7c7165-da30-4724-96aa-a1e5b715f27b	ESC	Knee-Left	2	ORTHOPEDIC_SURGEON_KNEE	0	0								Family Physician	Routine	BOOKED	4566			Osteoarthritis	Knee - Left	0
1					1ed7353d-7ab9-4c07-a031-5eb9a71746df	ESC	Knee-Bilateral	2	ORTHOPEDIC_SURGEON_KNEE	0	0								Family Physician	Routine	BOOKED	4566			Osteoarthritis	Knee - Bilateral	0
1					7b4d36e7-66c8-421d-a7f6-16baf9a94b7c	ESC	Knee-Left	2	ORTHOPEDIC_SURGEON_KNEE	22	22	183	183						Family Physician	Routine	BOOKED	4566	Severe	Severe	Osteoarthritis	Left Knee	1
1					fbb80bae-25d5-413a-a217-279dd72e81bb	ESC	Knee-Right	2	ORTHOPEDIC_SURGEON_KNEE	22	22	183	183						Family Physician	Routine	BOOKED	4566	Severe	Severe	Osteoarthritis	Right Knee	1
1					1b5e2d39-1c78-4698-b48e-4b579afa2c0e	ESC	Knee-Right	2	ORTHOPEDIC_SURGEON_KNEE	22	22	189	189						Family Physician	Routine	BOOKED	4566	Moderate	Moderate	Osteoarthritis|Other-intrarticula	Knee - Right	0
1					dd7f2480-e7f6-4b4f-ba85-be7a7dba603e	ESC	Knee-Left	2	ORTHOPEDIC_SURGEON_KNEE	0	0								Family Physician	Routine	BOOKED	4566			Osteoarthritis	Knee - Left	0
1					c999c393-9ee4-4e52-95e1-c7fbb3faf0da	ESC	Knee-Left	2	ORTHOPEDIC_SURGEON_KNEE	109	109								Family Physician	Routine	BOOKED	4566	Moderate		Osteoarthritis	Knee - Left	0
1					9039cce5-592f-4c34-a1ca-5411cebc9501	ESC	Knee-Left	2	ORTHOPEDIC_SURGEON_KNEE	28	28								Family Physician	Routine	BOOKED	4566	Mild	Moderate	Osteoarthritis	Knee - Left	0
1					42f8c67a-b8b4-488b-85eb-b04c83b4c06b	ESC	Knee-Right	2	ORTHOPEDIC_SURGEON_KNEE										Family Physician	Routine	BOOKED	4566		Moderate	Osteoarthritis	Knee - Right	0
1					6ba22500-20fe-467e-a52a-539b46064905	ESC	Knee-Right	2	ORTHOPEDIC_SURGEON_KNEE	0	0								Family Physician	Routine	BOOKED	4566			Osteoarthritis	Knee - Right	0
1	133		112		fd60258a-e47e-49bb-816b-0d48a76a6f57	ESC	Knee-Bilateral	2	ORTHOPEDIC_SURGEON_KNEE	0	0								Family Physician	Routine	BOOKED	4566		Mild	Osteoarthritis	Knee - Bilateral	1
1					44c52296-abe4-4120-9add-72be662e2e05	ESC	Knee-Bilateral	2	ORTHOPEDIC_SURGEON_KNEE	0	0								Family Physician	Routine	BOOKED	4566			Osteoarthritis	Knee - Bilateral	0
1					2148a1f7-e598-43d2-bfbf-685cec12adb7	ESC	Knee-Left	2	ORTHOPEDIC_SURGEON_KNEE	0	0								Family Physician	Routine	BOOKED	4566		Severe	Osteoarthritis	Knee - Left	0
1					b63aa43d-02d1-4590-b0c6-527f874a6506	ESC	Knee-Right	2	ORTHOPEDIC_SURGEON_KNEE	0	0								Family Physician	Routine	BOOKED	4566			Osteoarthritis	Knee - Right	1
1					fe89e447-a822-4117-bf5a-977fe05c6630	ESC	Knee-Right	2	ORTHOPEDIC_SURGEON_KNEE	0	0								Family Physician	Routine	BOOKED	4566		Moderate	Other-torn meniscus	Knee - Right	1
1	115				6ff3c1dd-6b9c-4e55-b582-c36c7eadb257	ESC	Knee-Right	2	ORTHOPEDIC_SURGEON_KNEE	0	0								Family Physician	Routine	BOOKED	4566	Moderate	Moderate	Osteoarthritis	Knee - Right	127
1					704d2a8c-13d2-482f-a01d-3959a03d0c30	ESC	Knee-Bilateral	2	ORTHOPEDIC_SURGEON_KNEE	0	0								Family Physician	Routine	BOOKED	4566		Moderate	Osteoarthritis	Knee - Bilateral	0
1	47				a937d9f2-1bd0-4614-a6b1-d1a8236cb06a	ESC	Knee-Right	2	ORTHOPEDIC_SURGEON_KNEE	0	0								Family Physician	Routine	BOOKED	4566			Osteoarthritis|Other-complex tear	Knee - Right	5
1	47				d05b7816-573f-4cc6-8003-a883139fd538	ESC	Knee-Left	2	ORTHOPEDIC_SURGEON_KNEE	0	0								Family Physician	Routine	BOOKED	4566		Moderate	Osteoarthritis|Other-lateral meni	Knee - Left	0
1					68006cb7-7172-4c99-be1a-71300c5b7b6b	ESC	Knee-Left	2	ORTHOPEDIC_SURGEON_KNEE	23	23	181	181						Family Physician	Routine	BOOKED	4566	Moderate	Severe	Osteoarthritis|Post-traumatic art	Knee - Left	1
1					bc52faf9-2cb4-4141-8ae7-3bba8b378899	ESC	Knee-Right	2	ORTHOPEDIC_SURGEON_KNEE	23	23	181	181						Family Physician	Routine	BOOKED	4566	Moderate	Moderate	Osteoarthritis	Knee - Right	0
1					5e46b00d-722c-46ee-8264-0dd2bacbbf83	ESC	Knee-Right	2	ORTHOPEDIC_SURGEON_KNEE	23	23	180	180						Family Physician	Routine	BOOKED	4566	Moderate	Moderate	Osteoarthritis	Knee - Right	0
1					3e0f9846-6bdf-401a-b863-edbcd71ed96d	ESC	Knee-Left	2	ORTHOPEDIC_SURGEON_KNEE	22	22	175	175						Family Physician	Routine	BOOKED	4566			Osteoarthritis	Knee - Left	0
1	25				a1379065-5d86-4a89-b0dd-50f986209d2b	ESC	Knee-Right	2	ORTHOPEDIC_SURGEON_KNEE	97	97								Family Physician	Routine	BOOKED	4566			Osteoarthritis	Knee - Right	0
1					b349b501-e065-44bc-8f9b-c5b7f19e858c	ESC	Knee-Left	2	ORTHOPEDIC_SURGEON_KNEE										Family Physician	Routine	BOOKED	4566	Mild	Moderate	Osteoarthritis	Knee - Left	0
1	76				17baf396-c065-4fa4-a8ff-96c6a8a41ea3	ESC	Knee-Left	2	ORTHOPEDIC_SURGEON_KNEE	0	0								Family Physician	Routine	BOOKED	4566		Moderate	Osteoarthritis	Knee - Left	0
1					65a75849-1627-423a-a11f-0780d50bce79	ESC	Knee-Right	2	ORTHOPEDIC_SURGEON_KNEE	28	28								Family Physician	Routine	BOOKED	4566			Osteoarthritis|Other-ligiment inj	Knee - Right	0
1					0e94226c-44cb-4f03-8d16-c86fc2af8fcd	ESC	Knee-Bilateral	2	ORTHOPEDIC_SURGEON_KNEE	0	0								Family Physician	Routine	BOOKED	4566	Moderate	Moderate	Osteoarthritis	Knee - Bilateral	0
1					9b3b2c1f-b517-4bb2-b093-a91c3e56d0cb	ESC	Knee-Bilateral	2	ORTHOPEDIC_SURGEON_KNEE										Family Physician	Routine	BOOKED	4566	Severe	Severe	Osteoarthritis|Other-other check-	Knee - Bilateral	0
1					de0cd872-ea72-4d01-b2a8-343cfee919f9	ESC	Knee-Left	2	ORTHOPEDIC_SURGEON_KNEE	23	23	194	194						Family Physician	Routine	BOOKED	4566	Moderate	Moderate	Osteoarthritis	Knee - Left	1
1					8d3396df-7890-4726-a5e7-e43960cace1e	ESC	Knee-Left	2	ORTHOPEDIC_SURGEON_KNEE	23	23	194	194						Family Physician	Routine	BOOKED	4566	Mild	Moderate	Osteoarthritis|Other-bakers cysts	Knee - Left	1
1	82				e7a98cd2-d3f0-498c-84c6-93a61c92da42	ESC	Knee-Bilateral	2	ORTHOPEDIC_SURGEON_KNEE	0	0								Family Physician	Routine	BOOKED	4566			Osteoarthritis	Knee - Bilateral	0
1	145		104		a2df6ce8-aec8-4b98-9b18-1627ad28701c	ESC	Knee-Right	2	ORTHOPEDIC_SURGEON_KNEE	0	0								Family Physician	Routine	BOOKED	4566		Severe	Post-traumatic arthritis	Knee - Right	0
1					70836b60-8934-4bf3-8482-2794586cd8cd	ESC	Knee-Bilateral	2	ORTHOPEDIC_SURGEON_KNEE	0	0								Family Physician	Routine	BOOKED	4566			Osteoarthritis	Knee - Bilateral	0
1					5ccc9706-e7ef-46d0-ba57-4a34cfd8d6b4	ESC	Knee-Bilateral	2	ORTHOPEDIC_SURGEON_KNEE	0	0								Family Physician	Routine	BOOKED	4566			Osteoarthritis	Knee - Bilateral	0
1					67e68638-cd51-401b-b3d4-db31122f2788	ESC	Knee-Left	2	ORTHOPEDIC_SURGEON_KNEE	22	22	190	190						Family Physician	Routine	BOOKED	4566	Mild	Severe	Osteoarthritis	Knee - Left	0
1					3266e183-e579-4d2e-b4e3-7e76bca3e601	ESC	Knee-Right	2	ORTHOPEDIC_SURGEON_KNEE	0	0								Family Physician	Routine	BOOKED	4566	Moderate	Moderate	Osteoarthritis	Knee - Right	1
1	57				c99b0a87-8295-4eeb-b998-7b42da145aab	ESC	Knee-Bilateral	2	SURGERY_HIP_ARTHROPLASTY	24	24								Family Physician	Routine	BOOKED	4566			Osteoarthritis|Other-MCL tear	Knee - Bilateral	0
1					ded99772-1245-46d1-9df7-0368c892a76f	ESC	Knee-Right	2	ORTHOPEDIC_SURGEON_KNEE	22	22	173	173						Family Physician	Routine	BOOKED	4566		Severe	Osteoarthritis	Knee - Right	0
1					b415b23c-a87f-4463-b521-cd30edf19701	ESC	Knee-Left	2	ORTHOPEDIC_SURGEON_KNEE	22	22	173	173						Family Physician	Routine	BOOKED	4566		Severe	Osteoarthritis	Knee - Left	0
1					be697038-8cf9-4c56-8029-0c2d57d4b07a	ESC	Knee-Bilateral	2	ORTHOPEDIC_SURGEON_KNEE										Family Physician	Routine	BOOKED	4566			Osteoarthritis	Knee - Bilateral	0
1					81425790-2ae4-4c5e-a0cf-100be073313d	ESC	Knee-Right	2	ORTHOPEDIC_SURGEON_KNEE	0	0								Family Physician	Routine	BOOKED	4566	Severe	Moderate	Osteoarthritis|Other-Meniscal tea	Knee - Right	3
1					0d31e4d1-bbf7-4874-a698-d73deec27542	ESC	Knee-Left	2	ORTHOPEDIC_SURGEON_KNEE	22	22	175	175						Family Physician	Routine	BOOKED	4566			Osteoarthritis	Knee - Left	0
1	115				87eb92d1-2f8b-4e95-8196-1b52e8749237	ESC	Knee-Bilateral	2	ORTHOPEDIC_SURGEON_KNEE	121	121								Family Physician	Routine	BOOKED	4566	Moderate	Moderate	Inflammatory arthritis	Knee - Bilateral	0
1					4a297c20-e13b-4086-b71e-ebd4e901e29e	ESC	Knee-Left	2	ORTHOPEDIC_SURGEON_KNEE	71	71								Family Physician	Routine	BOOKED	4566	Moderate	Moderate	Osteoarthritis|Other-medial menis	Knee - Left	1
1					5ab7f32d-4019-4889-9d4e-14d1a3704d70	ESC	Knee-Bilateral	2	ORTHOPEDIC_SURGEON_KNEE	121	121								Family Physician	Routine	BOOKED	4566			Osteoarthritis	Knee - Bilateral	321
1					71a2bb50-cf8d-41fa-83db-cc870f916a1a	ESC	Knee-Left	2	ORTHOPEDIC_SURGEON_KNEE	32	32								Family Physician	Routine	BOOKED	4566	Moderate	Moderate	Osteoarthritis|Other-posterior ho	Knee - Left	0
1	92				ddf448ad-e4bb-480c-9f44-13332f60aaa1	ESC	Knee-Right	2	ORTHOPEDIC_SURGEON_KNEE	0	0								Family Physician	Routine	BOOKED	4566			Osteoarthritis	Knee - Right	1
1					519d90fe-1644-4959-9a2d-cf07f11a0600	ESC	Knee-Bilateral	2	ORTHOPEDIC_SURGEON_KNEE	23	23	181	181						Family Physician	Routine	BOOKED	4566	Mild	Moderate	Osteoarthritis	Knee - Bilateral	0
1					125b9f19-3d2c-405c-afaa-ba4e887b1d05	ESC	Knee-Right	2	ORTHOPEDIC_SURGEON_KNEE	22	22	173	173						Family Physician	Routine	BOOKED	4566		Moderate	Osteoarthritis	Knee - Right	1
1	119				92259583-5d56-4eae-9103-f460d3586319	ESC	Knee-Left	2	ORTHOPEDIC_SURGEON_KNEE	0	0								Family Physician	Routine	BOOKED	4566	Severe	Severe	Osteoarthritis	Knee - Left	0
1	108				7d69ffd0-a3d2-4a0f-8a5b-305ea35e7944	ESC	Knee-Left	2	ORTHOPEDIC_SURGEON_KNEE	0	0								Family Physician	Routine	BOOKED	4566			Osteoarthritis	Knee - Left	0
1					65f5e482-68a5-4098-879b-206ecc192767	ESC	Knee-Right	2	ORTHOPEDIC_SURGEON_KNEE	0	0								Family Physician	Routine	BOOKED	4566			Osteoarthritis|Other-Moderately a	Knee - Right	0
1					d5f87384-77fe-4d90-afc0-af9dcfc4fa90	ESC	Knee-Left	2	ORTHOPEDIC_SURGEON_KNEE	0	0								Family Physician	Routine	BOOKED	4566	Moderate	Moderate	Osteoarthritis	Knee - Left	1
1	105				e3f865d5-d1b3-4e08-bafb-cf232c64b2c7	ESC	Knee-Right	2	ORTHOPEDIC_SURGEON_KNEE	0	0								Nurse Practitioner	Routine	BOOKED	4566		Moderate	Osteoarthritis	Knee - Right	0
1	33				bd8ddc96-5408-4d1a-a091-5945e4ec1923	ESC	Knee-Bilateral	2	ORTHOPEDIC_SURGEON_KNEE	97	97								Family Physician	Routine	BOOKED	4566			Osteoarthritis	Knee - Bilateral	0
1					13e3548d-4f5b-4ec3-b1a0-7ff3cc44f3da	ESC	Knee-Right	2	ORTHOPEDIC_SURGEON_KNEE	0	0								Family Physician	Routine	BOOKED	4566		Severe	Osteoarthritis	Knee - Right	0
1	160		125		07c80b3c-4087-4ebc-affb-89ab8826cf2a	ESC	Knee-Left	2	ORTHOPEDIC_SURGEON_KNEE	0	0								Family Physician	Routine	BOOKED	4566	Severe	Severe	Osteoarthritis	Knee - Left	0
1					544c3909-e9da-490b-984f-ea13d9b4ea5e	ESC	Knee-Left	2	ORTHOPEDIC_SURGEON_KNEE	22	22	190	190						Family Physician	Routine	BOOKED	4566	Moderate	Moderate	Osteoarthritis	Knee - Left	0
1					d768c414-5735-4d72-8a0b-819c179097be	ESC	Knee-Right	2	ORTHOPEDIC_SURGEON_KNEE	22	22	190	190						Family Physician	Routine	BOOKED	4566	Moderate	Moderate	Osteoarthritis	Knee - Right	0
1	111				b3a40e06-09be-4c72-945e-57d70210bedd	ESC	Knee-Left	2	ORTHOPEDIC_SURGEON_KNEE	121	121								Family Physician	Routine	BOOKED	4566	Moderate	Moderate	Osteoarthritis	Knee - Left	4
1	83				604508a4-87ca-450a-9efe-bbef14939bca	ESC	Knee-Right	2	ORTHOPEDIC_SURGEON_KNEE	0	0								Family Physician	Routine	BOOKED	4566			Osteoarthritis|Other-ACL tear	Knee - Right	1
1					5f039242-6438-4497-9bd4-1ddf0be901dc	ESC	Knee-Left	2	ORTHOPEDIC_SURGEON_KNEE										Family Physician	Routine	BOOKED	4566			Osteoarthritis	Knee - Left	0
1	131				a264ec6f-0c66-4d30-9522-4dbfa6f4ad0a	ESC	Knee-Right	2	ORTHOPEDIC_SURGEON_KNEE	0	0								Family Physician	Routine	BOOKED	4566	Moderate		Osteoarthritis|Other-MCL tear	Knee - Right	1
1					6c60fe60-bae8-48e8-913a-9d2539628eed	ESC	Knee-Bilateral	2	ORTHOPEDIC_SURGEON_KNEE	0	0								Family Physician	Routine	BOOKED	4566	Moderate	Moderate	Osteoarthritis|Other-not noted	Knee - Bilateral	0
1					d01110a2-1000-4823-8ff3-7d07799673b5	ESC	Knee-Right	2	ORTHOPEDIC_SURGEON_KNEE	0	0								Family Physician	Routine	BOOKED	4566			Osteoarthritis	Knee - Right	3
1					1b62fa04-101b-4044-93fc-90600b1189cc	ESC	Knee-Left	2	ORTHOPEDIC_SURGEON_KNEE	0	0								Family Physician	Routine	BOOKED	4566		Moderate	Post-traumatic arthritis	Knee - Left	1
1					c8fca579-6d4f-4179-86af-9ee7b45f4db8	ESC	Knee-Right	2	ORTHOPEDIC_SURGEON_KNEE	28	28								Family Physician	Routine	BOOKED	4566			Osteoarthritis	Knee - Right	1
1					634f4d5b-f7f1-4033-8717-3b325bba1c8f	ESC	Hip-Right	1	ORTHOPEDIC_SURGEON_HIP										Family Physician	Routine	BOOKED	4566			Osteoarthritis		6
1					88bcd98f-7854-42f6-91af-c3ed8377fb91	ESC	Hip-Bilateral	1	ORTHOPEDIC_SURGEON_HIP										Family Physician	Routine	BOOKED	4566			Osteoarthritis	Hip - Bilateral	7
1					aff2f8d1-289f-4000-92f6-e9ce8c03e476	ESC	Knee-Right	2	ORTHOPEDIC_SURGEON_KNEE										Family Physician	Routine	BOOKED	4566			Osteoarthritis		4
1	56				c5743ff5-480e-4b7c-afab-56e35af2cefd	ESC	Knee-Left	2	ORTHOPEDIC_SURGEON_KNEE	0	0								Family Physician	Routine	BOOKED	4566			Osteoarthritis|Other-meniscal tea		1
1	57				e5440a78-9052-4c12-ab5a-7b50b7e18291	ESC	Knee-Right	2	ORTHOPEDIC_SURGEON_KNEE	0	0								Family Physician	Routine	BOOKED	4566	Moderate	Moderate	Osteoarthritis	Knee - Right	5
1					0d7031fa-781d-4579-9e7c-6d417cc0c55f	ESC	Knee-Right	2	ORTHOPEDIC_SURGEON_KNEE										Family Physician	Routine	BOOKED	4566			Osteoarthritis		4
1	109			197	67c171bd-76ba-4b74-9ae6-8226823aee08	ESC	Knee-Bilateral	2	ORTHOPEDIC_SURGEON_KNEE										Family Physician	Routine	BOOKED	4566	Moderate	Moderate	Osteoarthritis	Knee - Bilateral	1
1	22				4ae052ee-6a7c-45de-a3a7-f32a2fa9bd34	ESC	Hip-Right	1	ORTHOPEDIC_SURGEON_HIP										Family Physician	Routine	BOOKED	4566			Osteoarthritis		0
1					7b24bb6f-63c1-42de-b1af-b05d982ec57a	ESC	Knee-Right	2	ORTHOPEDIC_SURGEON_KNEE										Family Physician	Routine	BOOKED	4566			Osteoarthritis	Knee - Right	4
1					1c5a5fef-4fa1-4b1d-bb65-c78065da056f	ESC	Knee-Right	2	ORTHOPEDIC_SURGEON_KNEE	0	0								Family Physician	Routine	BOOKED	4566			Osteoarthritis|Other-tear to meni	Knee - Right	2
1					aaa3a0c4-a3b1-4577-bca9-11cc1f6b99cb	ESC	Knee-Left	2	ORTHOPEDIC_SURGEON_KNEE										Family Physician	Routine	BOOKED	4566			Osteoarthritis		1
1					acf38a2e-7e1f-4d61-a1e6-7c64ea12cc9a	ESC	Knee-Left	2	ORTHOPEDIC_SURGEON_KNEE	0	0								Family Physician	Routine	BOOKED	4566			Osteoarthritis|Other-?tear		1
1					bdaefe84-0ab7-47f2-b443-a9913fcb6c37	ESC	Knee-Right	2	ORTHOPEDIC_SURGEON_KNEE	0	0								Nurse Practitioner	Routine	BOOKED	4566	Severe	Severe	Osteoarthritis|Other-injury x2 ,	Knee - Right	6
1					71957c02-92b2-479e-999a-bb532d8ed4b8	ESC	Knee-Right	2	ORTHOPEDIC_SURGEON_KNEE	0	0								Family Physician	Routine	BOOKED	4566		Severe	Osteoarthritis	Knee - Right	0
1					0380632f-7801-4fb2-b128-a5bc2d8e2a85	ESC	Knee-Left	2	ORTHOPEDIC_SURGEON_KNEE										Family Physician	Routine	BOOKED	4566			Osteoarthritis		5
0	52		48		b49b0df8-fcef-40f5-b00f-f405316ec762	ESC	Knee-Left	2	ORTHOPEDIC_SURGEON_KNEE	0	0								Family Physician	Routine	BOOKED	4620	Moderate	Severe	Osteoarthritis	Knee - Left	4
0	85				2af1492d-0eb9-45c4-85e0-efa74867354b	ESC	Knee-Left	2	ORTHOPEDIC_SURGEON_KNEE	69	69	157	157						Family Physician	Routine	BOOKED	4620	Severe	Moderate	Osteoarthritis	Knee - Left	0
0	47				279b0822-9c1d-4476-ae37-02950733f232	ESC	Knee-Right	2	ORTHOPEDIC_SURGEON_KNEE	60	60	0	0						Family Physician	Routine	BOOKED	4620	Moderate	Moderate	Osteoarthritis	Knee - Right	1
1	35				ee099944-ee87-47bc-8fec-7e916090aed7	ESC	Hip-Left	1	ORTHOPEDIC_SURGEON_HIP	70	70	0	0						Family Physician	Routine	BOOKED	4620	Severe	Severe	Osteoarthritis	Hip - Left	4
1	67				77d879dc-f32a-4e93-9fd4-15fb570e1abc	ESC	Hip-Right	1	ORTHOPEDIC_SURGEON_HIP										Family Physician	Routine	BOOKED	4620	Moderate	Moderate	Osteoarthritis|Failed replacement	Hip - Right	3
1	68				7e1952f9-87e9-414d-bd9b-b01ba61be2ef	ESC	Hip-Right	1	ORTHOPEDIC_SURGEON_HIP	59	59	0	0						Family Physician	Routine	BOOKED	4620	Moderate	Moderate	Osteoarthritis	Hip - Right	0
1					5e4ea317-d2d9-4b20-858b-b37f002aab74	ESC	Hip-Right	1	ORTHOPEDIC_SURGEON_HIP										Family Physician	Routine	BOOKED	4620		Moderate	Osteoarthritis	Hip - Right	1
1					8b33cae7-c6e8-4701-8d98-c879b43839f1	ESC	Hip-Left	1	ORTHOPEDIC_SURGEON_HIP	18	18	137	137						Family Physician	Routine	BOOKED	4620		Severe	Osteoarthritis	Left Hip	1
1	54		50		d440f4ae-c74a-445e-947d-d74cf579938c	ESC	Hip-Right	1	ORTHOPEDIC_SURGEON_HIP										Family Physician	Routine	BOOKED	4620	Mild	Severe	Osteoarthritis	Hip - Right	1
1	112				0c156677-b22f-4ae1-bb4e-146d08743431	ESC	Hip-Right	1	ORTHOPEDIC_SURGEON_HIP	51	51								Family Physician	Routine	BOOKED	4620			Osteoarthritis	Hip - Right	1
1	112				f130f4f4-048b-403f-8bc0-98e13737ee90	ESC	Hip-Left	1	ORTHOPEDIC_SURGEON_HIP	51	51								Family Physician	Routine	BOOKED	4620			Osteoarthritis	Hip - Left	2
1					78ea58bc-fa92-46c5-9df2-57ad543167c7	ESC	Hip-Left	1	ORTHOPEDIC_SURGEON_HIP	16	16	0	0						Family Physician	Routine	BOOKED	4620			Osteoarthritis	Hip - Left	7
1	54				0f6710d0-efd3-4bf7-bd91-3de0579d3b2b	ESC	Hip-Left	1	ORTHOPEDIC_SURGEON_HIP	79	79	179	179						Nurse Practitioner	Routine	BOOKED	4620	Severe	Severe	Osteoarthritis	Hip - Left	2
1	55				9326b3b0-5dbc-4654-8f58-0f561a9f1ebc	ESC	Knee-Left	2	ORTHOPEDIC_SURGEON_KNEE	0	0								Family Physician	Routine	BOOKED	4620			Osteoarthritis	Knee - Left	1
1					98b5ddd6-b435-42f6-a87f-6a1c15999b4c	ESC	Knee-Left	2	ORTHOPEDIC_SURGEON_KNEE										Family Physician	Routine	BOOKED	4620	Moderate	Moderate	Osteoarthritis	Knee - Left	2
1					407b151e-2dfa-46c0-b902-72560e447100	ESC	Knee-Bilateral	2	ORTHOPEDIC_SURGEON_KNEE	11	11								Family Physician	Routine	BOOKED	4620	Moderate	Moderate	Osteoarthritis	Knee - Bilateral	2
1	29				0d5aff8d-621c-4ae3-9d08-80c0853e9a57	ESC	Knee-Left	2	ORTHOPEDIC_SURGEON_KNEE	70	70								Family Physician	Routine	BOOKED	4620	Moderate	Severe	Osteoarthritis	Knee - Left	4
1					52679017-d28b-4cac-b952-d17dea703191	ESC	Knee-Right	2	ORTHOPEDIC_SURGEON_KNEE	0	0								Nurse Practitioner	Routine	BOOKED	4620		Severe	Osteoarthritis	Knee - Right	1
1	72				204f3534-e30a-42c9-aa46-e694d4434e6b	ESC	Knee-Left	2	ORTHOPEDIC_SURGEON_KNEE	75	75	76	76						Family Physician	Routine	BOOKED	4620	Mild	Moderate	Osteoarthritis	Knee - Left	1
1					449b16f2-5d24-4c44-979c-1e33d83d18e4	ESC	Knee-Left	2	ORTHOPEDIC_SURGEON_KNEE										Family Physician	Routine	BOOKED	4620	Severe	Severe	Osteoarthritis	Knee - Left	0
1					11e5dfe9-7180-4bcb-9768-29e08cdc6029	ESC	Knee-Right	2	ORTHOPEDIC_SURGEON_KNEE	18	18	180	180						Family Physician	Routine	BOOKED	4620		Moderate	Osteoarthritis	Knee - Right	4
1					9b604fcf-11bb-4fd0-839f-9c115e8dbd04	ESC	Knee-Left	2	ORTHOPEDICS	0	0	137	137						Family Physician	Routine	BOOKED	4620		Severe	Osteoarthritis	Left Knee	1
1	92				60c64b73-3655-413c-882a-bb250ed7bd33	ESC	Knee-Right	2	ORTHOPEDIC_SURGEON_KNEE										Family Physician	Routine	BOOKED	4620			Osteoarthritis	Knee - Right	5
1	19				684750c5-025c-41cf-a9cf-d015a35a541f	ESC	Knee-Right	2	ORTHOPEDIC_SURGEON_KNEE	58	58	182	182						Family Physician	Routine	BOOKED	4620			Osteoarthritis	Knee - Right	6
1	72				01af2736-159b-4b6c-90dc-42fd410ed710	ESC	Knee-Left	2	ORTHOPEDIC_SURGEON_KNEE	69	69	157	157						Nurse Practitioner	Routine	BOOKED	4620	Severe	Severe	Osteoarthritis|Other-meniscal tea	Knee - Left	3
1	44				775f0640-a21c-4009-a816-d51dc788109f	ESC	Knee-Left	2	ORTHOPEDIC_SURGEON_KNEE	52	52								Family Physician	Routine	BOOKED	4620	Moderate	Severe	Osteoarthritis	Knee - Left	2
1	30				7dfd3022-7e31-4b6d-8d29-8500a5058cff	ESC	Knee-Right	2	ORTHOPEDIC_SURGEON_KNEE	66	66	147	147						Family Physician	Routine	BOOKED	4620			Osteoarthritis|Other-loose body	Knee - Right	1
1					721c2576-eb95-4389-87ee-b504b433ee20	ESC	Knee-Right	2	ORTHOPEDIC_SURGEON_KNEE										Specialist	Routine	BOOKED	4620			Osteoarthritis	Knee - Right	1
1	83				6ac04c86-4272-4059-9a17-a70fbc573b69	ESC	Knee-Right	2	ORTHOPEDIC_SURGEON_KNEE	67	67	185	185						Family Physician	Routine	BOOKED	4620		Moderate	Osteoarthritis|Other-not noted	Knee - Right	1
1	66				99fdc87b-fcfb-47ab-8dc9-4a29f566d936	ESC	Knee-Right	2	ORTHOPEDIC_SURGEON_KNEE	105	105								Family Physician	Routine	BOOKED	4620	Moderate	Moderate	Osteoarthritis	Knee - Right	0
1					1d469738-d619-42dc-9c92-0a4cd3ee3014	ESC	Knee-Left	2	ORTHOPEDIC_SURGEON_KNEE										Nurse Practitioner	Routine	BOOKED	4620			Osteoarthritis	Knee - Left	1
1	53		46		9cd2ebf7-ae3a-42ef-9e40-f029b4235562	ESC	Knee-Right	2	ORTHOPEDIC_SURGEON_KNEE	0	0								Specialist	Routine	BOOKED	4620			Osteoarthritis	Knee - Right	0
1	65				a0a9f76c-5478-4f45-864d-e9fc8054a422	ESC	Knee-Left	2	ORTHOPEDIC_SURGEON_KNEE	77	77	0	0						Family Physician	Routine	BOOKED	4620			Osteoarthritis|Other-Left knee me	Knee - Left	2
1	28				3e9f8b0c-3f78-4b48-895d-8b871ac52ef7	ESC	Knee-Right	2	ORTHOPEDIC_SURGEON_KNEE	69	69								Family Physician	Routine	BOOKED	4620			Osteoarthritis	Knee - Left	3
1	37				b1cef4e7-3558-4910-9ed4-a7849c4c8f09	ESC	Knee-Right	2	ORTHOPEDIC_SURGEON_KNEE	80	80								Family Physician	Routine	BOOKED	4620	Moderate	Moderate	Osteoarthritis	Knee - Right	6
1	77				afb44def-6163-4ba7-a5a3-65607712296b	ESC	Knee-Left	2	ORTHOPEDIC_SURGEON_KNEE	0	0								Family Physician	Routine	BOOKED	4620	Moderate	Severe	Osteoarthritis	Knee - Left	13
1	56				513aa7aa-8f9f-4bdc-8762-679d36edaab8	ESC	Knee-Right	2	ORTHOPEDIC_SURGEON_KNEE	72	72								Family Physician	Routine	BOOKED	4620			Osteoarthritis|Other-meniscal tea	Knee - Right	9
1	26				2207d927-99d1-4bb1-9ab3-152bb51ccff4	ESC	Knee-Left	2	ORTHOPEDIC_SURGEON_KNEE	62	62	137	137						Family Physician	Routine	BOOKED	4620	Moderate	Moderate	Osteoarthritis|Other-loose body r	Knee - Left	3
1					d4c967c5-7a4b-4211-a322-181639d588d5	ESC	Knee-Right	2	ORTHOPEDIC_SURGEON_KNEE	51	51	137	137						Family Physician	Routine	BOOKED	4620	Moderate	Severe	Osteoarthritis	Left Knee	0
1					2be47ff1-ba2b-47b2-b3de-f7db2681ce1f	ESC	Knee-Right	2	ORTHOPEDIC_SURGEON_KNEE	51	51	137	137						Family Physician	Routine	BOOKED	4620	Moderate	Severe	Osteoarthritis	Left Knee	0
1					5d6e4a05-ebcb-4ba7-bb79-81807d87f128	ESC	Knee-Left	2	ORTHOPEDIC_SURGEON_KNEE	18	18	182	182						Family Physician	Routine	BOOKED	4620			Osteoarthritis	Knee - Left	3
1	44				c04cb4af-9dcd-4f9d-a886-97c6da9bb023	ESC	Knee-Left	2	ORTHOPEDIC_SURGEON_KNEE										Family Physician	Routine	BOOKED	4620		Severe	Osteoarthritis|Other-medial menis	Knee - Left	16
1	41		36		238edb08-b4e2-44e3-a1e8-d845c691c22f	ESC	Knee-Left	2	ORTHOPEDIC_SURGEON_KNEE	0	0								Family Physician	Routine	BOOKED	4620	Severe	Severe	Osteoarthritis	Knee - Left	1
1	26				201290b3-1543-4ab1-8fa8-a5a0675a74b1	ESC	Knee-Right	2	ORTHOPEDIC_SURGEON_KNEE	105	105								Other	Routine	BOOKED	4620		Moderate	Osteoarthritis	Knee - Right	4
1	12				4aae71c2-682e-4590-87b1-dbda93e89947	ESC	Knee-Right	2	ORTHOPEDIC_SURGEON_KNEE	0	0								Family Physician	Routine	BOOKED	4620			Osteoarthritis	Knee - Right	4
1					1b7867ea-28f1-4391-a11c-8dc3b25b0275	ESC	Knee-Right	2	ORTHOPEDIC_SURGEON_KNEE	0	0								Family Physician	Routine	BOOKED	4620		Severe	Osteoarthritis|Other-meniscal tea	Knee - Right	0
1	84				5296b3d1-5998-41a6-95ae-fb3f945c384b	ESC	Knee-Left	2	ORTHOPEDIC_SURGEON_KNEE	63	63	210	210						Nurse Practitioner	Routine	BOOKED	4620	Moderate	Moderate	Osteoarthritis|Other-ligament tea	Knee - Left	1
1	84				4d875732-a82e-4741-8241-dcd63e3d6bdb	ESC	Knee-Right	2	ORTHOPEDIC_SURGEON_KNEE	59	59	210	210						Nurse Practitioner	Routine	BOOKED	4620	Moderate	Moderate	Osteoarthritis|Other-ligament tea	Knee - Right	0
1	28				d237bf1f-a6c1-4465-8662-2bf9a77b7f29	ESC	Knee-Right	2	ORTHOPEDIC_SURGEON_KNEE	68	68	0	0						Family Physician	Routine	BOOKED	4620		Mild	Osteoarthritis	Knee - Right	1
1	74				b8187487-9013-4a27-b66a-9a329f106a72	ESC	Knee-Right	2	ORTHOPEDIC_SURGEON_KNEE	0	0								Nurse Practitioner	Routine	BOOKED	4620	Moderate	Moderate	Post-traumatic arthritis	Knee - Right	4
1	68				cfbac477-97d7-4b10-88e2-098b977003a9	ESC	Knee-Right	2	ORTHOPEDIC_SURGEON_KNEE	0	0								Family Physician	Routine	BOOKED	4620	Moderate	Severe	Osteoarthritis	Knee - Right	0
1	24				0a214824-3b29-4858-be81-6cba55cd6d43	ESC	Knee-Right	2	ORTHOPEDIC_SURGEON_KNEE	57	57	217	217						Family Physician	Routine	BOOKED	4620			Osteoarthritis|Other-complete men	Knee - Right	1
1	37				e00622f8-e102-414e-97a0-8de96cd348f5	ESC	Knee-Right	2	ORTHOPEDIC_SURGEON_KNEE	0	0								Family Physician	Routine	BOOKED	4620		Moderate	Osteoarthritis	Knee - Right	1
1	35				a202cd2d-c4fc-48a6-adc9-067efc975f46	ESC	Knee-Right	2	ORTHOPEDIC_SURGEON_KNEE	0	0								Family Physician	Routine	BOOKED	4620		Moderate	Osteoarthritis|Other-tear post ho	Knee - Right	0
1					1d5b34f1-cf77-4c3d-a2b1-801c38198e05	ESC	Knee-Right	2	ORTHOPEDIC_SURGEON_KNEE	11	11								Family Physician	Routine	BOOKED	4620		Mild	Osteoarthritis	Knee - Right	1
0	159		71		3d775c34-0afc-4bdf-8a23-66c070115127	ESC	Knee-Left	2	ORTHOPEDIC_SURGEON_KNEE										Family Physician	Routine	BOOKED	4620	Moderate	Severe	Osteoarthritis	Knee - Left	0
0	80				6eb11d95-bfe0-47c1-8530-ccf91e70387b	ESC	Knee-Left	2	ORTHOPEDIC_SURGEON_KNEE	0	0								Family Physician	Routine	BOOKED	4620		Severe	Osteoarthritis	Knee - Left	0
1					2d1077c7-8845-465d-8b68-721f62ff77bb	ESC	Hip-Bilateral	1	ORTHOPEDIC_SURGEON_HIP										Family Physician	Routine	BOOKED	4620	Moderate	Moderate	Osteoarthritis	Hip - Bilateral	0
1					1c7d04d2-d602-4a90-83e3-2145de6a9c38	ESC	Hip-Bilateral	1	ORTHOPEDIC_SURGEON_HIP										Family Physician	Routine	BOOKED	4620			Inflammatory arthritis	Hip - Bilateral	0
1	11				66d21207-31c3-40e6-a83c-a3c1eb99e781	ESC	Hip-Right	1	ORTHOPEDIC_SURGEON_HIP	76	76	0	0						Family Physician	Routine	BOOKED	4620	Moderate	Severe	Osteoarthritis	Hip - Right	0
1	3				f0ab488c-598c-4c96-bdcc-c6544935dfb1	ESC	Hip-Bilateral	1	ORTHOPEDIC_SURGEON_HIP										Family Physician	Routine	BOOKED	4620	Moderate	Severe	Osteoarthritis	Hip - Bilateral	0
1					bdc3d7be-8f93-41fd-8737-904eb26ba51e	ESC	Hip-Left	1	ORTHOPEDIC_SURGEON_HIP										Family Physician	Routine	BOOKED	4620	Moderate	Moderate	Osteoarthritis	Hip - Left	0
1					f3957cd1-026d-4b55-9f9e-16285054cb74	ESC	Hip-Left	1	ORTHOPEDIC_SURGEON_HIP	69	69	118	118						Family Physician	Routine	BOOKED	4620		Severe	Osteoarthritis	Left Hip	0
1	34		31		91c0e40b-8539-4623-ae9d-a9ed84ef2d72	ESC	Hip-Right	1	ORTHOPEDIC_SURGEON_HIP										Family Physician	Routine	BOOKED	4620			Osteoarthritis	Hip - Right	0
1					78eb0262-e794-4935-b60d-f44ebee95ce0	ESC	Hip-Left	1	ORTHOPEDIC_SURGEON_HIP										Family Physician	Routine	BOOKED	4620	Moderate	Moderate	Other-see xray	Hip - Left	0
1					894f0a48-f160-4e85-90c6-442a84fa2f51	ESC	Hip-Bilateral	1	ORTHOPEDIC_SURGEON_HIP										Family Physician	Routine	BOOKED	4620			Osteoarthritis	Hip - Bilateral	0
1					43264c97-d75c-4545-a726-972c03997cb1	ESC	Hip-Left	1	ORTHOPEDIC_SURGEON_HIP	11	11								Family Physician	Routine	BOOKED	4620			Osteoarthritis	Hip - Left	0
1					188ea8c0-1166-456e-a64f-156399a2e98b	ESC	Hip-Right	1	ORTHOPEDIC_SURGEON_HIP	14	14	0	0						Nurse Practitioner	Routine	BOOKED	4620			Osteoarthritis	Hip - Right	0
1					998732d2-ad4d-4c97-b60c-e254a4160bae	ESC	Hip-Left	1	ORTHOPEDIC_SURGEON_HIP	42	42	0	0						Family Physician	Routine	BOOKED	4620	Moderate	Moderate	Other-Second opinion	Hip - Left	0
1					c8d361d9-a804-4e57-88f1-c5e642e12acf	ESC	Hip-Left	1	ORTHOPEDIC_SURGEON_HIP										Family Physician	Routine	BOOKED	4620	Moderate	Severe	Osteoarthritis|Other-? acteabular	Hip - Left	0
1					8d31e58c-eced-44bb-88b4-504ce6affd94	ESC	Hip-Left	1	ORTHOPEDIC_SURGEON_HIP	17	17	191	191						Family Physician	Routine	BOOKED	4620			Osteoarthritis	Left Hip	0
1					2a5ed7ba-36c5-43de-abfa-bc6ae2975fd0	ESC	Hip-Right	1	ORTHOPEDIC_SURGEON_HIP	17	17	191	191						Family Physician	Routine	BOOKED	4620			Osteoarthritis	Right Hip	0
1	56				5874e19c-9c6a-4163-87e2-8c3c3c4682c6	ESC	Knee-Right	2	ORTHOPEDIC_SURGEON_KNEE	57	57	157	157						Family Physician	Routine	BOOKED	4620			Osteoarthritis	Knee - Right	0
1	48				154d7264-e128-431e-abca-29ccd3484c7b	ESC	Knee-Left	2	ORTHOPEDIC_SURGEON_KNEE	66	66	0	0						Family Physician	Routine	BOOKED	4620			Osteoarthritis	Knee - Left	0
1					dfc5633e-9916-4b58-a46c-fdba19928ffb	ESC	Knee-Left	2	ORTHOPEDIC_SURGEON_KNEE	140	140	157	157						Family Physician	Routine	BOOKED	4620	Moderate	Moderate	Post-traumatic arthritis|Other-no	Knee - Left	0
1					81753f23-ead6-4a64-8dbd-d82812f11e93	ESC	Knee-Bilateral	2	ORTHOPEDIC_SURGEON_KNEE	0	0								Family Physician	Routine	BOOKED	4620			Osteoarthritis	Knee - Bilateral	0
1	44				f7707aa2-ef2e-464c-a4e0-90ed12d57337	ESC	Knee-Left	2	ORTHOPEDIC_SURGEON_KNEE	62	62	179	179						Family Physician	Routine	BOOKED	4620	Mild	Severe	Osteoarthritis	Knee - Left	0
1	60				8bf360d3-006a-484a-b96f-634a2b370a7c	ESC	Knee-Right	2	ORTHOPEDIC_SURGEON_KNEE	76	76								Family Physician	Routine	BOOKED	4620	Mild	Moderate	Failed replacement	Knee - Right	0
1	177				7f265223-649e-4bf4-9818-9c3dce012bb1	ESC	Knee-Right	2	ORTHOPEDIC_SURGEON_KNEE	66	66								Family Physician	Routine	BOOKED	4620		Moderate	Osteoarthritis	Knee - Right	0
1	88				e7ba6461-2567-4d9b-ba97-4b05ffc4e847	ESC	Knee-Left	2	ORTHOPEDIC_SURGEON_KNEE	67	67	187	187						Family Physician	Routine	BOOKED	4620	Moderate	Moderate	Osteoarthritis	Knee - Left	0
1	0				99bcd1a1-21e6-40af-8432-90f1fd3e887e	ESC	Knee-Right	2	ORTHOPEDIC_SURGEON_KNEE										Family Physician	Routine	BOOKED	4620			Osteoarthritis|Other-medial menis	Knee - Right	0
1					ba768753-7543-4f81-a38e-cb1b98f13f53	ESC	Knee-Left	2	ORTHOPEDIC_SURGEON_KNEE	62	62	183	183						Family Physician	Routine	BOOKED	4620	Moderate	Moderate	Other-ACL tear, emniscus no in co	Knee - Left	0
1					c723c127-8f5c-4b6b-8b13-f468c0381d6f	ESC	Knee-Left	2	ORTHOPEDICS	0	0	118	118						Family Physician	Routine	BOOKED	4620		Severe	Osteoarthritis	Left Knee	0
1	85				4db0e98c-f53f-4bf2-a79c-edc7fc26386c	ESC	Knee-Right	2	ORTHOPEDIC_SURGEON_KNEE	67	67	181	181						Family Physician	Routine	BOOKED	4620			Osteoarthritis|Other-suspected me	Knee - Right	0
1					baa791f3-7269-4cf3-a905-7bd7d9c0fe6e	ESC	Knee-Bilateral	2	ORTHOPEDIC_SURGEON_KNEE	0	0								Family Physician	Routine	BOOKED	4620	Moderate	Severe	Osteoarthritis|Other-possible und	Knee - Bilateral	0
1					726f688b-f97f-4da8-8ac1-d316dbfe78cc	ESC	Knee-Left	2	ORTHOPEDIC_SURGEON_KNEE	19	19	231	231						Family Physician	Routine	BOOKED	4620		Moderate	Osteoarthritis	Knee - Left	0
1					3ccdccbb-d144-4831-aa97-0025ac2847c3	ESC	Knee-Right	2	ORTHOPEDIC_SURGEON_KNEE	19	19	231	231						Family Physician	Routine	BOOKED	4620		Moderate	Osteoarthritis	Knee - Right	1
1	302				f15b69fb-66d8-4fac-a38a-804640482500	ESC	Knee-Right	2	ORTHOPEDIC_SURGEON_KNEE	62	62	187	187						Family Physician	Routine	BOOKED	4620			Osteoarthritis	Knee - Right	7
1	89				86a76a1b-51f8-49d9-877e-4bf4be1b3244	ESC	Knee-Left	2	ORTHOPEDIC_SURGEON_KNEE	76	76	0	0						Family Physician	Routine	BOOKED	4620			Osteoarthritis|Other-complex tear	Knee - Left	7
1	84				22a3e422-b82e-4bf5-97b8-7cdaffb12b90	ESC	Knee-Bilateral	2	ORTHOPEDIC_SURGEON_KNEE	70	70	0	0						Family Physician	Routine	BOOKED	4620		Moderate	Osteoarthritis|Other-meniscal tea	Knee - Bilateral	1
1	58				f4d38c6e-0c27-4dad-8e7a-a489c5205546	ESC	Knee-Left	2	ORTHOPEDIC_SURGEON_KNEE	75	75	76	76						Family Physician	Routine	BOOKED	4620			Osteoarthritis	Knee - Left	2
1					e57405ba-034d-4e8f-9962-846ba22e2246	ESC	Knee-Bilateral	2	ORTHOPEDIC_SURGEON_KNEE	0	0								Family Physician	Routine	BOOKED	4620			Osteoarthritis	Knee - Bilateral	3
1	64				198823a9-289e-44bc-852a-c0c694283e64	ESC	Knee-Left	2	ORTHOPEDIC_SURGEON_KNEE										Family Physician	Routine	BOOKED	4620			Osteoarthritis	Knee - Left	8
1					4199903c-2240-4bbe-a613-cace35718be2	ESC	Knee-Right	2	ORTHOPEDIC_SURGEON_KNEE										Nurse Practitioner	Routine	BOOKED	4620	Mild	Moderate	Osteoarthritis	Knee - Right	6
1	65				f6954933-e89b-4596-a819-aaeededd46fd	ESC	Knee-Left	2	ORTHOPEDIC_SURGEON_KNEE	0	0								Family Physician	Routine	BOOKED	4620		Moderate	Osteoarthritis	Knee - Left	5
1					da845b85-c9fa-48c6-af66-7da1af3c0b6e	ESC	Knee-Left	2	ORTHOPEDIC_SURGEON_KNEE										Family Physician	Routine	BOOKED	4620			Osteoarthritis	Knee - Left	13
1					c553a335-b3c6-49dc-ac04-29809bb8e076	ESC	Knee-Left	2	ORTHOPEDIC_SURGEON_KNEE	58	58	192	192						Family Physician	Routine	BOOKED	4620			Osteoarthritis|Other-not noted	Knee - Left	0
1					11200d4a-9b0f-4eb7-b14d-8ffee796a93a	ESC	Knee-Bilateral	2	ORTHOPEDIC_SURGEON_KNEE	0	0								Family Physician	Routine	BOOKED	4620		Moderate	Osteoarthritis	Knee - Bilateral	0
1					7b7bd7ec-d0d1-4aaa-aa5a-cb84bd38759d	ESC	Knee-Bilateral	2	ORTHOPEDIC_SURGEON_KNEE	0	0								Family Physician	Routine	BOOKED	4620			Osteoarthritis	Knee - Bilateral	0
1	132				0b0f917c-f795-4007-a3a3-d1121fbe66b4	ESC	Knee-Right	2	ORTHOPEDIC_SURGEON_KNEE										Family Physician	Routine	BOOKED	4620	Moderate	Moderate	Osteoarthritis	Knee - Right	0
1					44521330-0c7c-4658-b92d-0218a14658c4	ESC	Hip-Left	1	ORTHOPEDIC_SURGEON_HIP	0	0	286	286						Family Physician	Routine	BOOKED	4593	Mild	Severe	Osteoarthritis	Hip - Left	1
1					352d0439-62ab-46ff-9e94-9a5224395c76	ESC	Hip-Left	1	ORTHOPEDIC_SURGEON_HIP	28	28	118	118						Family Physician	Routine	BOOKED	4593	Severe	Severe	Osteoarthritis	Hip - Left	0
1	10				93667fbf-30b1-41a5-b921-6b642177bee2	ESC	Hip-Left	1	ORTHOPEDIC_SURGEON_HIP										Family Physician	Routine	BOOKED	4593			Osteoarthritis	Hip - Left	1
1	19		6		70bf2389-f44b-4725-8b7e-dd2532e72f45	ESC	Hip-Right	1	ORTHOPEDIC_SURGEON_HIP										Family Physician	Routine	BOOKED	4593	Moderate	Severe	Osteoarthritis	Hip - Right	0
1	27				c446813d-607b-4d57-a67e-801dbb689e5d	ESC	Hip-Right	1	ORTHOPEDIC_SURGEON_HIP										Family Physician	Routine	BOOKED	4593	Moderate	Moderate	Osteoarthritis	Hip - Right	1
1	93			129	f7eb9d5e-a61a-4a2c-b2b1-ccd0b1726044	ESC	Hip-Right	1	ORTHOPEDIC_SURGEON_HIP										Family Physician	Routine	BOOKED	4593	Severe	Severe	Osteoarthritis	Hip - Right	1
1					d8131e86-be50-4d4e-a85f-f414b4531fb7	ESC	Hip-Bilateral	1	ORTHOPEDIC_SURGEON_HIP										Family Physician	Routine	BOOKED	4593	Severe	Severe	Osteoarthritis	Hip - Bilateral	0
1					d867e03c-8448-4f51-8e7e-04729204bee8	ESC	Hip-Right	1	ORTHOPEDIC_SURGEON_HIP										Family Physician	Routine	BOOKED	4593			Osteoarthritis	Hip - Right	0
1					079effa4-ec2b-4f9b-a932-1aaa386f7820	ESC	Hip-Right	1	ORTHOPEDIC_SURGEON_HIP										Family Physician	Routine	BOOKED	4593			Osteoarthritis	Hip - Right	0
1					a2c632ad-04d2-4b51-a05f-f011f9722f89	ESC	Hip-Right	1	ORTHOPEDIC_SURGEON_HIP										Family Physician	Routine	BOOKED	4593	Moderate	Severe	Osteoarthritis	Hip - Right	1
1	147				c4dbdb35-6c1d-4bd7-ad13-62d4c4e32044	ESC	Hip-Right	1	ORTHOPEDIC_SURGEON_HIP										Allied Health Professional	Routine	BOOKED	4593			Osteoarthritis	Hip - Right	0
1	167		158		c54b71f2-c79c-4fd5-a363-54a4b2da72b3	ESC	Hip-Right	1	ORTHOPEDIC_SURGEON_HIP										Family Physician	Routine	BOOKED	4593			Osteoarthritis	Hip - Right	0
1					bc03fe52-ff05-424e-b447-972ae6a7a8a3	ESC	Hip-Left	1	ORTHOPEDIC_SURGEON_HIP										Family Physician	Routine	BOOKED	4593	Moderate	Moderate	Osteoarthritis	Hip - Left	0
1	48				aa2bd74c-fcb9-4252-9fcc-7409047df544	ESC	Hip-Right	1	ORTHOPEDIC_SURGEON_HIP										Nurse Practitioner	Routine	BOOKED	4593	Severe	Severe	Osteoarthritis	Hip - Right	0
1					bec48376-aaf2-483b-8bed-7363a6180bb7	ESC	Hip-Left	1	ORTHOPEDIC_SURGEON_HIP										Family Physician	Routine	BOOKED	4593			Osteoarthritis	Hip - Left	0
1	18				344bbee2-4df2-47bc-8cf7-28395eb378cf	ESC	Hip-Bilateral	1	ORTHOPEDIC_SURGEON_HIP										Family Physician	Routine	BOOKED	4593	Severe	Severe	Osteoarthritis	Hip - Bilateral	1
1					0c0b1168-2045-4685-8834-08856ee5ba86	ESC	Hip-Left	1	ORTHOPEDIC_SURGEON_HIP	0	0	0	0						Family Physician	Routine	BOOKED	4593		Severe	Post-traumatic arthritis	Hip - Left	0
1	47				3924c922-606e-4503-8732-f36f51605b9c	ESC	Hip-Right	1	ORTHOPEDIC_SURGEON_HIP										Family Physician	Routine	BOOKED	4593	Severe	Severe	Osteoarthritis	Hip - Right	1
1					58972a58-fb88-4a99-9fa4-1f66ac1ca8db	ESC	Hip-Left	1	ORTHOPEDIC_SURGEON_HIP										Family Physician	Routine	BOOKED	4593	Mild	Moderate	Osteoarthritis|Other-bursits	Hip - Left	0
1					cfeee4aa-5006-4061-970f-41d91d726a99	ESC	Hip-Right	1	ORTHOPEDIC_SURGEON_HIP	26	26								Family Physician	Routine	BOOKED	4593	Moderate	Severe	Osteoarthritis|Failed replacement	Hip - Right	0
1					d74a2895-2f35-4586-8ea2-da9dc96f03f1	ESC	Hip-Right	1	ORTHOPEDIC_SURGEON_HIP										Family Physician	Routine	BOOKED	4593	Severe	Severe	Osteoarthritis	Hip - Right	0
1					70c1674f-f93b-428d-959c-534e17dcf762	ESC	Hip-Left	1	ORTHOPEDIC_SURGEON_HIP										Family Physician	Routine	BOOKED	4593	Severe	Severe	Osteoarthritis	Hip - Left	0
1	78		68	239	9ac09aa2-67db-4423-b87c-3e3a19ff8f9f	ESC	Hip-Right	1	ORTHOPEDIC_SURGEON_HIP										Family Physician	Routine	BOOKED	4593		Moderate	Osteoarthritis	Hip - Right	0
1					8462482b-c57f-4b3e-82bf-4a8e5e404b88	ESC	Hip-Left	1	ORTHOPEDIC_SURGEON_HIP	43	43								Specialist	Routine	BOOKED	4593	Moderate	Moderate	Osteoarthritis	Hip - Left	1
1					d6c3c3f3-3448-44bd-9e89-2e88924c196c	ESC	Hip-Left	1	ORTHOPEDIC_SURGEON_HIP										Family Physician	Routine	BOOKED	4593	Mild	Moderate	Osteoarthritis	Hip - Left	0
1					42c2f472-733c-4883-b07c-b96a4a941e19	ESC	Hip-Bilateral	1	ORTHOPEDIC_SURGEON_HIP										Family Physician	Routine	BOOKED	4593	Severe	Severe	Osteoarthritis	Hip - Bilateral	0
1	10		0		8503b9de-9d9d-4ef5-9a3f-6c6d8605f28f	ESC	Hip-Right	1	ORTHOPEDIC_SURGEON_HIP										Family Physician	Routine	BOOKED	4593			Osteoarthritis	Hip - Right	0
1					1399d8bc-39d0-417b-be07-43be53db76e8	ESC	Hip-Bilateral	1	ORTHOPEDIC_SURGEON_HIP										Family Physician	Routine	BOOKED	4593			Osteoarthritis	Hip - Bilateral	0
1					fbdfb370-b31a-4d03-a200-79f7e8085e82	ESC	Hip-Right	1	ORTHOPEDIC_SURGEON_KNEE										Family Physician	Routine	BOOKED	4593			Osteoarthritis	Hip - Right	3
1					81f962f1-46a1-4f88-b6fb-e1b22a39b163	ESC	Hip-Left	1	ORTHOPEDIC_SURGEON_HIP										Family Physician	Routine	BOOKED	4593	Moderate	Moderate	Osteoarthritis	Hip - Left	0
1					4609aa4a-c8d5-4dac-adf6-676415b6e3f7	ESC	Hip-Right	1	ORTHOPEDIC_SURGEON_HIP										Family Physician	Routine	BOOKED	4593		Moderate	Osteoarthritis	Hip - Right	1
1					aeb30545-0126-45a1-8665-29e7f6cd9d5e	ESC	Hip-Left	1	ORTHOPEDIC_SURGEON_HIP	0	0								Family Physician	Routine	BOOKED	4593	Moderate	Moderate	Osteoarthritis	hip	1
1					262d98c6-7166-4dcc-bea8-e07ca2b0ce4e	ESC	Hip-Right	1	ORTHOPEDIC_SURGEON_HIP	0	0								Family Physician	Routine	BOOKED	4593	Severe	Severe	Osteoarthritis	Hip - Right	0
1	18				e7bb160e-2d94-4f3e-a469-2d606fa97564	ESC	Hip-Left	1	ORTHOPEDIC_SURGEON_HIP										Family Physician	Routine	BOOKED	4593			Osteoarthritis	Hip - Left	0
1	8				bdf9b5cd-56c4-45e6-ae2f-0f938585df1c	ESC	Hip-Left	1	ORTHOPEDIC_SURGEON_HIP										Family Physician	Routine	BOOKED	4593	Mild	Moderate	Osteoarthritis	Hip - Left	0
1					0c871cca-1aba-43bc-993f-cd5d5d4e53c3	ESC	Hip-Left	1	ORTHOPEDIC_SURGEON_HIP										Family Physician	Routine	BOOKED	4593	Moderate	Severe	Osteoarthritis	Hip - Left	0
1					57b298aa-0b96-4760-8968-d85bae75c45c	ESC	Hip-Left	1	ORTHOPEDIC_SURGEON_HIP										Family Physician	Routine	BOOKED	4593			Osteoarthritis	Hip - Left	0
1	197				ba2108ca-968d-4c54-8ee2-069d576d4027	ESC	Hip-Right	1	ORTHOPEDIC_SURGEON_HIP										Family Physician	Routine	BOOKED	4593	Moderate	Severe	Osteoarthritis	Hip - Right	2
1					0b37271b-7b23-4ee0-8e83-2d191b0dbd8c	ESC	Hip-Right	1	ORTHOPEDIC_SURGEON_HIP										Family Physician	Routine	BOOKED	4593		Severe	Osteoarthritis	Hip - Right	0
1					1b903108-fb48-49be-9e01-c3ca0572b291	ESC	Hip-Left	1	ORTHOPEDIC_SURGEON_HIP										Family Physician	Routine	BOOKED	4593		Moderate	Osteoarthritis	Hip - Left	0
1					6baa5da3-344a-4824-8f46-a1b40fe3185c	ESC	Hip-Left	1	ORTHOPEDIC_SURGEON_HIP										Family Physician	Routine	BOOKED	4593	Severe	Severe	Osteoarthritis	Hip - Left	0
1					d78ccf91-3633-4a31-90f3-7ec7bcc7e502	ESC	Hip-Left	1	ORTHOPEDIC_SURGEON_HIP	45	45	0	0						Family Physician	Routine	BOOKED	4593			Osteoarthritis	left	1
1					33079c8a-7881-4232-8445-e1dbeb4d90da	ESC	Hip-Right	1	ORTHOPEDIC_SURGEON_HIP										Family Physician	Routine	BOOKED	4593	Moderate	Severe	Osteoarthritis	Hip - Right	0
1	160				e9b810f5-fee6-4b8c-a174-5b0a86726b7d	ESC	Hip-Right	1	ORTHOPEDIC_SURGEON_HIP										Family Physician	Routine	BOOKED	4593	Moderate	Moderate	Failed replacement	Hip - Right	1
1					d0c1fe66-8393-483f-978e-61ce79115537	ESC	Hip-Left	1	ORTHOPEDIC_SURGEON_HIP										Family Physician	Routine	BOOKED	4593			Osteoarthritis	Hip - Left	0
1	281		273		c0d3c0dc-0ced-490c-8e6f-509709414534	ESC	Hip-Right	1	ORTHOPEDIC_SURGEON_HIP										Family Physician	Routine	BOOKED	4593		Moderate	Osteoarthritis	Hip - Right	0
1	168				b7861c39-3d06-4e2e-bad3-a0e0f347c8c0	ESC	Hip-Left	1	ORTHOPEDIC_SURGEON_HIP										Family Physician	Routine	BOOKED	4593		Moderate	Osteoarthritis	Hip - Left	3
1	79				8cc2973d-2fae-406e-9c18-a51e18f70652	ESC	Hip-Left	1	ORTHOPEDIC_SURGEON_HIP										Family Physician	Routine	BOOKED	4593			Failed replacement	Hip - Left	10
1					9dc83536-589e-450d-ab72-5c06aa30d9e7	ESC	Hip-Right	1	ORTHOPEDIC_SURGEON_HIP										Family Physician	Routine	BOOKED	4593		Severe	Osteoarthritis	Hip - Right	0
1	82				dc7b4360-73ea-42d4-a978-7f8c690afe29	ESC	Hip-Left	1	ORTHOPEDIC_SURGEON_HIP	83	83	0	0						Family Physician	Routine	BOOKED	4593	Severe	Severe	Osteoarthritis	Hip - Left	0
1					6618c07c-20cb-4d2b-9fad-92f5aaf0fdad	ESC	Hip-Right	1	ORTHOPEDIC_SURGEON_HIP										Family Physician	Routine	BOOKED	4593	Moderate	Severe	Osteoarthritis	Hip - Right	1
1					b61f446e-cc3d-4a0d-8628-e905159ecac8	ESC	Hip-Left	1	ORTHOPEDIC_SURGEON_HIP	31	31	137	137						Family Physician	Routine	BOOKED	4593		Severe	Osteoarthritis	Hip - Left	1
1					24d763c4-5d13-4813-a93a-240f1acdd96c	ESC	Hip-Right	1	ORTHOPEDIC_SURGEON_HIP										Family Physician	Routine	BOOKED	4593	Moderate	Moderate	Osteoarthritis	Hip - Right	0
1					41ffe22d-5274-4faa-9e68-092eeb1bb2d1	ESC	Hip-Left	1	ORTHOPEDIC_SURGEON_HIP										Family Physician	Routine	BOOKED	4593	Moderate	Severe	Osteoarthritis	Hip - Left	0
1	1		0	132	de12e874-1edd-4113-a170-192d7d4db9dc	ESC	Hip-Bilateral	1	ORTHOPEDIC_SURGEON_KNEE										Family Physician	Routine	BOOKED	4593	Severe	Severe	Osteoarthritis|Other-osteochroma	Hip - Bilateral	1
1					20c357cb-37a8-4d7b-84ff-178a60ccb680	ESC	Hip-Left	1	ORTHOPEDIC_SURGEON_HIP										Family Physician	Routine	BOOKED	4593			Osteoarthritis	Hip - Left	1
1	71				74a141fa-037c-468c-9470-138ac1758c39	ESC	Hip-Left	1	ORTHOPEDIC_SURGEON_HIP										Family Physician	Routine	BOOKED	4593			Osteoarthritis	Hip - Left	0
1					4322e11b-5a5f-4b67-8e55-4907b6160d40	ESC	Hip-Right	1	ORTHOPEDIC_SURGEON_HIP										Family Physician	Routine	BOOKED	4593			Osteoarthritis	Hip - Right	0
1					f8748a00-4d70-48a8-8351-8ca6a0043afa	ESC	Hip-Left	1	ORTHOPEDIC_SURGEON_HIP										Family Physician	Routine	BOOKED	4593		Moderate	Osteoarthritis	Hip - Left	1
1					48ce984b-4090-47b8-8b3f-199608d84adb	ESC	Hip-Left	1	ORTHOPEDIC_SURGEON_HIP										Family Physician	Routine	BOOKED	4593	Moderate	Moderate	Osteoarthritis	Hip - Left	0
1					297e3022-355c-40bc-99d4-ea3b50f1879e	ESC	Hip-Right	1	ORTHOPEDIC_SURGEON_HIP	38	38	0	0						Family Physician	Routine	BOOKED	4593	Severe	Moderate	Osteoarthritis|Inflammatory arthr	Hip - Right	0
1					e4aaaebe-8161-406c-8e12-6f75d66afe92	ESC	Hip-Right	1	ORTHOPEDIC_SURGEON_HIP										Family Physician	Routine	BOOKED	4593		Moderate	Osteoarthritis|Other-not noted	Hip - Right	1
1	26				3e301e76-9863-40ac-8a32-1920137f76a1	ESC	Hip-Bilateral	1	ORTHOPEDIC_SURGEON_HIP										Family Physician	Routine	BOOKED	4593	Moderate	Severe	Osteoarthritis|Other-bilat. hip a	Hip - Bilateral	7
1					2f239708-dab9-44fa-85ae-b748c6ec5982	ESC	Hip-Right	1	ORTHOPEDIC_SURGEON_HIP										Family Physician	Routine	BOOKED	4593		Severe	Osteoarthritis	Hip - Right	1
1					bff1d492-617a-4d0f-8f41-d95e17f0312f	ESC	Hip-Left	1	ORTHOPEDIC_SURGEON_HIP										Family Physician	Routine	BOOKED	4593	Severe	Severe	Osteoarthritis	Hip - Left	1
1	34				b62794df-836d-44dd-bb98-5aec5f4cca35	ESC	Hip-Bilateral	1	ORTHOPEDIC_SURGEON_HIP										Family Physician	Routine	BOOKED	4593	Moderate	Moderate	Osteoarthritis	Hip - Bilateral	1
1					1f4ad84c-500c-4d0d-83ba-d9ab741e67b1	ESC	Hip-Left	1	ORTHOPEDIC_SURGEON_HIP										Specialist	Routine	BOOKED	4593			Osteoarthritis|Inflammatory arthr	Hip - Left	0
1					aa64cce3-d774-4c42-837f-cb1e57bc07e1	ESC	Hip-Left	1	ORTHOPEDIC_SURGEON_HIP										Family Physician	Routine	BOOKED	4593	Severe	Severe	Inflammatory arthritis	Hip - Left	3
1					e77521cc-3277-4c3f-bf72-69dbcfe3aa28	ESC	Hip-Left	1	ORTHOPEDIC_SURGEON_HIP										Family Physician	Routine	BOOKED	4593	Moderate	Moderate	Osteoarthritis	Hip - Left	1
1	39				42506c51-dafc-4671-b0bb-d5cfb28e637c	ESC	Hip-Right	1	ORTHOPEDIC_SURGEON_HIP	0	0								Family Physician	Routine	BOOKED	4593			Failed replacement	Hip - Right	0
1					9f781f2b-1af6-4d96-8ce3-6bf4a9112e3e	ESC	Hip-Left	1	ORTHOPEDIC_SURGEON_HIP										Family Physician	Routine	BOOKED	4593	Moderate	Moderate	Osteoarthritis	Hip - Left	1
1					aee22c33-9b3a-48a3-9a27-7e3c1cdf44b2	ESC	Knee-Right	2	ORTHOPEDIC_SURGEON_KNEE										Family Physician	Routine	BOOKED	4593	Moderate	Moderate	Osteoarthritis	Knee - Right	1
1					fa5ffc02-1e2a-4ad1-8a8d-68dda74202c5	ESC	Knee-Bilateral	2	ORTHOPEDIC_SURGEON_KNEE										Family Physician	Routine	BOOKED	4593	Severe	Severe	Osteoarthritis	Knee - Bilateral	0
1					980b48e1-5d76-4932-9f7a-80453a5c0217	ESC	Knee-Left	2	ORTHOPEDIC_SURGEON_KNEE	31	31	183	183						Family Physician	Routine	BOOKED	4593		Severe	Osteoarthritis	Knee - Left	0
1					d938cdbc-b7c3-4421-bc2b-0dac21a446e4	ESC	Knee-Left	2	ORTHOPEDIC_SURGEON_KNEE	0	0								Family Physician	Routine	BOOKED	4593	Moderate	Severe	Osteoarthritis	Knee - Left	0
1					9abeb345-b782-4dac-80ef-3f8f27cd6a53	ESC	Knee-Left	2	ORTHOPEDIC_SURGEON_KNEE										Family Physician	Routine	BOOKED	4593		Moderate	Osteoarthritis	Knee - Left	0
1	46				0d6b9bd0-6cce-4704-bee0-3adc578f79a9	ESC	Knee-Right	2	ORTHOPEDIC_SURGEON_KNEE	0	0								Family Physician	Routine	BOOKED	4593	Moderate	Severe	Osteoarthritis|Other-meniscal tea	Knee - Right	0
1					6f65f670-5fb3-4240-92fc-58aba5b7f53b	ESC	Knee-Right	2	ORTHOPEDIC_SURGEON_KNEE	0	0								Family Physician	Routine	BOOKED	4593			Osteoarthritis	Knee - Right	1
1					f2c1df0e-71fd-4793-82e6-9895797bb802	ESC	Knee-Right	2	ORTHOPEDIC_SURGEON_KNEE										Family Physician	Routine	BOOKED	4593	Moderate	Severe	Osteoarthritis	Knee - Right	1
1					98fbc5ef-e1dc-4ddb-8a74-bc32c3896488	ESC	Knee-Right	2	ORTHOPEDIC_SURGEON_KNEE										Family Physician	Routine	BOOKED	4593			Osteoarthritis	Knee - Right	23
1					c5440e95-4c63-458b-b4a3-fd63de293b06	ESC	Knee-Right	2	ORTHOPEDIC_SURGEON_KNEE	79	79			0	0		0		Family Physician	Routine	BOOKED	4593			Osteoarthritis	Knee - Right	2
1					a425f95a-4184-41f7-8ca0-f4984766c92c	ESC	Knee-Left	2	ORTHOPEDIC_SURGEON_KNEE										Nurse Practitioner	Routine	BOOKED	4593	Moderate	Moderate	Osteoarthritis	Knee - Left	0
1					61f730de-3d9c-482a-bad3-5f3521376595	ESC	Knee-Left	2	ORTHOPEDIC_SURGEON_KNEE					0	0		0		Nurse Practitioner	Routine	BOOKED	4593		Mild	Osteoarthritis	Knee - Left	0
1	11		0		566409fc-22d2-44e6-abee-1b57a7c4fdd4	ESC	Knee-Right	2	ORTHOPEDIC_SURGEON_KNEE										Family Physician	Routine	BOOKED	4593	Severe	Severe	Osteoarthritis	Knee - Right	0
1					ae84a70f-62db-4920-9f0d-a5a1d8674bcc	ESC	Knee-Left	2	ORTHOPEDIC_SURGEON_KNEE	31	31	183	183						Family Physician	Routine	BOOKED	4593	Mild	Moderate	Osteoarthritis|Other-meniscal tea	Knee - Left	0
1					201f3d8b-0f45-4835-b3a2-fe336be2fd2d	ESC	Knee-Left	2	ORTHOPEDIC_SURGEON_KNEE	0	0	291	291						Family Physician	Routine	BOOKED	4593	Moderate	Severe	Osteoarthritis	Knee - Left	0
1	165				d4f15937-0a92-4427-bb39-69f71acbe075	ESC	Knee-Right	2	ORTHOPEDIC_SURGEON_KNEE										Family Physician	Routine	BOOKED	4593	Moderate		Osteoarthritis	Knee - Right	0
1					2c4fd2af-ffea-4240-91b5-4fee57deee0f	ESC	Knee-Right	2	ORTHOPEDIC_SURGEON_KNEE	0	0								Family Physician	Routine	BOOKED	4593			Osteoarthritis	Knee - Right	0
1	106		103		07e49485-9df3-40d1-8a4e-be858267b0e6	ESC	Knee-Bilateral	2	ORTHOPEDIC_SURGEON_KNEE	0	0								Family Physician	Routine	BOOKED	4593			Osteoarthritis	Knee - Bilateral	0
1					299ae028-c242-4874-97c3-8f3d32629f9c	ESC	Knee-Right	2	ORTHOPEDIC_SURGEON_KNEE	0	0								Family Physician	Routine	BOOKED	4593	Moderate	Severe	Osteoarthritis	Knee - Right	0
1					e3ddc157-2f6c-4303-8836-c02fee6e1922	ESC	Knee-Left	2	ORTHOPEDIC_SURGEON_KNEE										Family Physician	Routine	BOOKED	4593	Moderate	Severe	Osteoarthritis	Knee - Left	1
1					8c90a093-55f0-487b-9a1c-d7d6fe372d1f	ESC	Knee-Left	2	ORTHOPEDIC_SURGEON_KNEE										Family Physician	Routine	BOOKED	4593			Osteoarthritis	Knee - Left	1
1	15		0	338	89e1f305-e9dc-4a43-89b9-aa882298784a	ESC	Knee-Right	2	ORTHOPEDIC_SURGEON_KNEE										Family Physician	Routine	BOOKED	4593	Severe	Severe	Osteoarthritis|Other-complex tear	Knee - Right	0
1					a6c8427d-0ef7-44f6-855d-30a211a3a115	ESC	Knee-Left	2	ORTHOPEDIC_SURGEON_KNEE										Family Physician	Routine	BOOKED	4593			Osteoarthritis	Knee - Left	0
1					994b8cfa-82fe-4fc0-8ad9-a2c678c9d501	ESC	Knee-Left	2	ORTHOPEDIC_SURGEON_KNEE										Family Physician	Routine	BOOKED	4593		Moderate	Osteoarthritis	Knee - Left	4
1					04256517-7d38-46a9-8869-6e72e40e40a9	ESC	Knee-Bilateral	2	ORTHOPEDIC_SURGEON_KNEE										Family Physician	Routine	BOOKED	4593	Moderate	Moderate	Osteoarthritis	Knee - Bilateral	0
1	91				7cda21c6-4139-4519-ac56-e9fb98e28a50	ESC	Knee-Right	2	ORTHOPEDIC_SURGEON_KNEE										Family Physician	Routine	BOOKED	4593	Severe	Severe	Osteoarthritis	Knee - Right	0
1					11793526-f80f-4b72-952a-d283b74105de	ESC	Knee-Bilateral	2	ORTHOPEDIC_SURGEON_KNEE	0	0								Family Physician	Routine	BOOKED	4593		Moderate	Osteoarthritis	Knee - Bilateral	0
1					a66784a1-8ac2-45a5-9352-2da824645f00	ESC	Knee-Right	2	ORTHOPEDIC_SURGEON_KNEE										Family Physician	Routine	BOOKED	4593	Moderate	Moderate	Osteoarthritis	Knee - Right	0
1					1f6c1a8a-4e4f-4f5b-b8cf-b0283d43d094	ESC	Knee-Bilateral	2	ORTHOPEDIC_SURGEON_KNEE	0	0								Family Physician	Routine	BOOKED	4593			Osteoarthritis|Other-recent fall	Knee - Bilateral	0
1					464dd13b-5e4c-44ea-90da-0113c782943d	ESC	Knee-Left	2	ORTHOPEDIC_SURGEON_KNEE	21	21								Family Physician	Routine	BOOKED	4593	Moderate	Severe	Osteoarthritis	Knee - Left	0
1					3599e792-ceb2-42b2-b843-193ec29e9ae5	ESC	Knee-Right	2	ORTHOPEDIC_SURGEON_KNEE										Family Physician	Routine	BOOKED	4593	Moderate	Moderate	Osteoarthritis	Knee - Right	0
1					409df45a-97e9-4fc8-a531-6c8e3d965903	ESC	Knee-Right	2	ORTHOPEDIC_SURGEON_KNEE										Family Physician	Routine	BOOKED	4593	Moderate	Severe	Osteoarthritis	Knee - Right	0
1	30				89421423-3bc9-47b0-99b7-21c5c808bd22	ESC	Knee-Right	2	ORTHOPEDIC_SURGEON_KNEE										Family Physician	Routine	BOOKED	4593	Moderate	Moderate	Failed replacement	Knee - Right	0
1					c94e2ffc-0eaf-4fe9-aef9-25e2532ce826	ESC	Knee-Left	2	ORTHOPEDIC_SURGEON_KNEE	0	0								Family Physician	Routine	BOOKED	4593		Moderate	Osteoarthritis	Knee - Left	0
1					f6d0534f-7154-4e40-82f5-b7ce0fd8a699	ESC	Knee-Bilateral	2	ORTHOPEDIC_SURGEON_KNEE										Family Physician	Routine	BOOKED	4593	Severe	Severe	Osteoarthritis	Knee - Bilateral	0
1					8c09167a-35ef-4fb9-9f0d-5f2d40aa1ce7	ESC	Knee-Right	2	ORTHOPEDIC_SURGEON_HIP	0	0								Family Physician	Routine	BOOKED	4593	Severe	Severe	Osteoarthritis	Knee	0
1					ae7d8ddd-9bb3-45a2-997b-7ba4f7fff92e	ESC	Knee-Right	2	ORTHOPEDIC_SURGEON_KNEE										Family Physician	Routine	BOOKED	4593	Moderate	Moderate	Osteoarthritis	Knee - Right	1
1					5c024d12-1de4-48f0-9673-389cd56692a2	ESC	Knee-Right	2	ORTHOPEDIC_SURGEON_KNEE										Family Physician	Routine	BOOKED	4593		Severe	Osteoarthritis	Knee - Right	0
1	10		0		e2da0045-4670-4c04-a9aa-31d3acb92007	ESC	Knee-Bilateral	2	ORTHOPEDIC_SURGEON_KNEE										Family Physician	Routine	BOOKED	4593	Severe	Severe	Osteoarthritis	Knee - Bilateral	0
1					75fc62ec-a418-4cda-86cb-42ed582f767b	ESC	Knee-Right	2	ORTHOPEDIC_SURGEON_KNEE										Family Physician	Routine	BOOKED	4593	Severe	Severe	Osteoarthritis	Knee - Right	0
1	71				25c8f4d8-0d75-403f-92d0-5b3ff74a0507	ESC	Knee-Left	2	ORTHOPEDIC_SURGEON_KNEE	23	23								Family Physician	Routine	BOOKED	4593			Osteoarthritis	Knee - Left	1
1	31				4c496925-3758-4751-9546-214b324e4a84	ESC	Knee-Bilateral	2	ORTHOPEDIC_SURGEON_KNEE										Family Physician	Routine	BOOKED	4593			Osteoarthritis	Knee - Bilateral	0
1					7b7b1514-88b6-4758-a1dd-78a01bcaa315	ESC	Knee-Right	2	ORTHOPEDIC_SURGEON_KNEE										Family Physician	Routine	BOOKED	4593			Osteoarthritis	Knee - Right	0
1					664c548f-cf29-4356-a09e-001540fefd40	ESC	Knee-Bilateral	2	ORTHOPEDIC_SURGEON_KNEE										Family Physician	Routine	BOOKED	4593	Moderate	Moderate	Osteoarthritis	Knee - Bilateral	1
1	23		0		d9aa0cc8-87e3-4f58-8b32-c9624188d790	ESC	Knee-Bilateral	2	ORTHOPEDIC_SURGEON_KNEE										Family Physician	Routine	BOOKED	4593		Severe	Osteoarthritis	Knee - Bilateral	0
1	98				1156bf84-8fd7-4c24-8840-87f5dd9908e6	ESC	Knee-Right	2	ORTHOPEDIC_SURGEON_KNEE	0	0								Family Physician	Routine	BOOKED	4593			Osteoarthritis	Knee - Right	0
1	64				27c0c45b-93be-4eaf-880c-5daa48686203	ESC	Knee-Right	2	ORTHOPEDIC_SURGEON_KNEE										Family Physician	Routine	BOOKED	4593	Moderate	Moderate	Osteoarthritis	Knee - Right	0
1					d1c20000-ea94-4fb2-b387-440eeb3a2fb1	ESC	Knee-Right	2	ORTHOPEDIC_SURGEON_KNEE										Family Physician	Routine	BOOKED	4593	Mild	Severe	Osteoarthritis	Knee - Right	0
1					43020b63-8bce-41e2-9054-247bcc36bdf8	ESC	Knee-Right	2	ORTHOPEDIC_SURGEON_KNEE	0	0								Family Physician	Routine	BOOKED	4593			Osteoarthritis	Knee - Right	0
1					55f40d2d-3840-48b1-b917-0a5419706288	ESC	Knee-Bilateral	2	ORTHOPEDIC_SURGEON_KNEE										Family Physician	Routine	BOOKED	4593	Moderate	Moderate	Osteoarthritis	Knee - Bilateral	0
1					212e6363-2143-4c39-a065-14f086b09e55	ESC	Knee-Left	2	ORTHOPEDIC_SURGEON_KNEE										Family Physician	Routine	BOOKED	4593			Osteoarthritis	Knee - Left	0
1					48b339a9-5017-4ca0-bd3e-b3349f86940e	ESC	Knee-Right	2	ORTHOPEDIC_SURGEON_KNEE	25	25								Family Physician	Routine	BOOKED	4593		Moderate	Osteoarthritis	Knee - Right	1
1					9fdffb29-d793-4a52-97e0-0b6a59ad5148	ESC	Knee-Right	2	ORTHOPEDIC_SURGEON_KNEE	0	0								Family Physician	Routine	BOOKED	4593			Osteoarthritis	Knee - Right	1
1					f8aa4c9e-c1bf-44d2-b9b6-d4aa5483c298	ESC	Knee-Right	2	ORTHOPEDIC_SURGEON_KNEE	0	0								Family Physician	Routine	BOOKED	4593		Moderate	Osteoarthritis	Knee - Right	0
1					f77a8b7d-298f-4fdb-b933-dee03a731256	ESC	Knee-Left	2	ORTHOPEDIC_SURGEON_KNEE	38	38								Family Physician	Routine	BOOKED	4593	Mild	Moderate	Osteoarthritis	Knee - Left	0
1					76cc480c-f496-42bf-acbe-87c360288ad1	ESC	Knee-Right	2	ORTHOPEDIC_SURGEON_KNEE	0	0								Family Physician	Routine	BOOKED	4593		Moderate	Osteoarthritis	Knee - Right	0
1					8add2ca2-3ea1-4f3e-bab2-19910b9a4c04	ESC	Knee-Left	2	ORTHOPEDIC_SURGEON_KNEE										Family Physician	Routine	BOOKED	4593	Moderate	Moderate	Osteoarthritis|Other-validated di	Knee - Left	0
1	139			288	4d1eda05-60bd-4c21-aa5f-8740ba6bd22f	ESC	Knee-Left	2	ORTHOPEDIC_SURGEON_KNEE										Specialist	Routine	BOOKED	4593	Moderate	Moderate	Osteoarthritis	Knee - Left	0
1					0c6d03a7-2d18-483a-8c15-c1dcbe83bb1a	ESC	Knee-Left	2	ORTHOPEDIC_SURGEON_KNEE	0	0	0	0						Family Physician	Routine	BOOKED	4593	Moderate	Severe	Osteoarthritis	Knee - Left	0
1	0				afee5fd7-c9f2-4ec7-be12-289d7a50a438	ESC	Knee-Left	2	ORTHOPEDIC_SURGEON_KNEE										Nurse Practitioner	Routine	BOOKED	4593	Mild	Moderate	Osteoarthritis	Knee - Left	1
1					99247b1f-0466-4d90-9b4e-ffe4363639ed	ESC	Knee-Bilateral	2	ORTHOPEDIC_SURGEON_KNEE	0	0								Family Physician	Routine	BOOKED	4593			Osteoarthritis	Knee - Bilateral	0
1	131				c1e0776f-d39b-415a-9a33-ef759e3f576c	ESC	Knee-Left	2	ORTHOPEDIC_SURGEON_KNEE	62	62	0	0						Family Physician	Routine	BOOKED	4593			Osteoarthritis	Knee - Left	0
1	84				89a560b2-d9fb-44d3-a5d4-3defe7ed2b28	ESC	Knee-Bilateral	2	ORTHOPEDIC_SURGEON_KNEE										Family Physician	Routine	BOOKED	4593	Moderate	Severe	Osteoarthritis|Failed replacement	Knee - Bilateral	0
1	175				63b59796-5235-43df-a5d0-122fdd4c80d3	ESC	Knee-Left	2	ORTHOPEDIC_SURGEON_KNEE										Family Physician	Routine	BOOKED	4593	Severe	Severe	Osteoarthritis	Knee - Left	1
1	77				4d52bdde-6c86-49ad-97df-aeafb282500d	ESC	Knee-Bilateral	2	ORTHOPEDIC_SURGEON_KNEE										Family Physician	Routine	BOOKED	4593	Severe	Severe	Osteoarthritis	Knee - Bilateral	0
1	20		6		ee796448-c176-4a39-9ea2-910b1fccfecc	ESC	Knee-Left	2	ORTHOPEDIC_SURGEON_KNEE										Specialist	Routine	BOOKED	4593	Mild	Severe	Post-traumatic arthritis	Knee - Left	8
1					301da857-4418-4c79-97a5-50e1512d5bb7	ESC	Knee-Left	2	ORTHOPEDIC_SURGEON_KNEE										Family Physician	Routine	BOOKED	4593	Moderate	Moderate	Osteoarthritis	Knee - Left	8
1					893561fc-1f2e-4f1b-819b-2382afda763c	ESC	Knee-Right	2	ORTHOPEDIC_SURGEON_KNEE	0	0								Family Physician	Routine	BOOKED	4593	Severe	Severe	Osteoarthritis	Knee - Right	0
1					f806e8ad-e751-4d7b-9d91-c722b1478c70	ESC	Knee-Right	2	ORTHOPEDIC_SURGEON_KNEE	0	0			0	0		0		Family Physician	Routine	BOOKED	4593	Mild	Moderate	Osteoarthritis|Other-complex burs	Knee - Right	0
1					0832258f-ced9-44a8-a47c-6ecdcd4f3376	ESC	Knee-Left	2	ORTHOPEDIC_SURGEON_KNEE										Family Physician	Routine	BOOKED	4593	Moderate	Severe	Osteoarthritis	Knee - Left	1
1					ebcc69d7-92b5-4516-a41d-812940a71305	ESC	Knee-Bilateral	2	ORTHOPEDIC_SURGEON_KNEE	0	0								Family Physician	Routine	BOOKED	4593	Moderate	Severe	Osteoarthritis	Knee - Bilateral	0
1					d11da916-cb5b-48e6-b7f7-b1b63c07168a	ESC	Knee-Bilateral	2	ORTHOPEDIC_SURGEON_KNEE										Family Physician	Routine	BOOKED	4593			Osteoarthritis	Knee - Bilateral	0
1	195		188		5a15d1d0-0a34-4212-b8b8-4b505c4a7765	ESC	Knee-Left	2	ORTHOPEDIC_SURGEON_KNEE										Family Physician	Routine	BOOKED	4593		Moderate	Osteoarthritis	Knee - Left	0
1					3ccec941-8d61-4ab9-ac28-7ab47c0a8ec4	ESC	Knee-Left	2	ORTHOPEDIC_SURGEON_KNEE	35	35	187	187						Family Physician	Routine	BOOKED	4593	Severe	Severe	Osteoarthritis|Other-torn medial	Knee - Left	1
1					4f8a5508-16ec-41f4-9be6-679b28c72732	ESC	Knee-Left	2	ORTHOPEDIC_SURGEON_KNEE	0	0								Family Physician	Routine	BOOKED	4593	Moderate	Moderate	Osteoarthritis	Knee - Left	0
1					369f04c0-c29d-4286-aef7-4fb855b04660	ESC	Knee-Left	2	ORTHOPEDIC_SURGEON_KNEE										Family Physician	Routine	BOOKED	4593			Osteoarthritis	Knee - Left	2
1	7		0		dec08e4d-8048-464f-90b3-2a7cec50f3f4	ESC	Knee-Bilateral	2	ORTHOPEDIC_SURGEON_KNEE										Family Physician	Routine	BOOKED	4593			Osteoarthritis	Knee - Bilateral	2
1	91		79		179c013d-2e00-4403-9a4d-b1e855f43380	ESC	Knee-Right	2	ORTHOPEDIC_SURGEON_KNEE										Family Physician	Routine	BOOKED	4593	Severe	Severe	Osteoarthritis|Other-medial menis	Knee - Right	1
1					ccba5507-a20d-4d4f-8dc2-603e6ff31a05	ESC	Knee-Left	2	ORTHOPEDIC_SURGEON_KNEE	25	25								Nurse Practitioner	Routine	BOOKED	4593	Moderate	Moderate	Osteoarthritis|Other-meniscal tea	Knee - Left	0
1	185				cdb80e8a-dac2-4ee8-894a-416b2bc74979	ESC	Knee-Right	2	ORTHOPEDIC_SURGEON_KNEE										Family Physician	Routine	BOOKED	4593			Osteoarthritis	Knee - Right	0
1	10				746a62b3-4f64-4f7e-a1a8-06d4bf46048d	ESC	Knee-Left	2	ORTHOPEDIC_SURGEON_KNEE										Family Physician	Routine	BOOKED	4593	Moderate	Moderate	Osteoarthritis	Knee - Left	3
1					f7fb4c6a-3f2c-4b19-901e-46781629dc4f	ESC	Knee-Left	2	ORTHOPEDIC_SURGEON_KNEE										Family Physician	Routine	BOOKED	4593	Moderate	Severe	Osteoarthritis	Knee - Left	0
1					0bbfa660-ad6f-4699-a6f2-b48ba72357a9	ESC	Knee-Right	2	ORTHOPEDIC_SURGEON_KNEE										Family Physician	Routine	BOOKED	4593	Moderate	Severe	Osteoarthritis	Knee - Right	0
1					1b4bef45-1fda-4f49-beb7-e5fbf63ad122	ESC	Knee-Right	2	ORTHOPEDIC_SURGEON_KNEE	52	52	0	0						Family Physician	Routine	BOOKED	4593			Osteoarthritis	Right Knee	0
1					c966e68a-e63e-4c47-a145-0e68e9a55732	ESC	Knee-Right	2	ORTHOPEDIC_SURGEON_KNEE	52	52	0	0						Family Physician	Routine	BOOKED	4593			Osteoarthritis	Left knee	0
1					33569487-ee9c-4553-bd0a-e7a77f26aa9e	ESC	Knee-Bilateral	2	ORTHOPEDIC_SURGEON_KNEE	19	19								Family Physician	Routine	BOOKED	4593			Osteoarthritis	Knee - Bilateral	0
1	14		0	485	abc6f3ee-404b-411c-9cb8-e4a5454943e3	ESC	Knee-Right	2	ORTHOPEDIC_SURGEON_KNEE										Family Physician	Routine	BOOKED	4593	Moderate	Moderate	Osteoarthritis	Knee - Right	0
1	32			349	a21585aa-29d2-4351-bf50-018f0062ff7a	ESC	Knee-Right	2	ORTHOPEDIC_SURGEON_KNEE										Family Physician	Routine	BOOKED	4593		Severe	Osteoarthritis	Knee - Right	0
1	203		186		83e76b9d-cd9a-4676-a797-1f539bddfd46	ESC	Knee-Bilateral	2	ORTHOPEDIC_SURGEON_KNEE										Family Physician	Routine	BOOKED	4593	Moderate	Severe	Osteoarthritis	Knee - Bilateral	0
1					f441ef21-c402-4538-8ad4-e92d604284c5	ESC	Knee-Right	2	ORTHOPEDIC_SURGEON_KNEE										Specialist	Routine	BOOKED	4593	Severe	Severe	Osteoarthritis	Knee - Right	0
1					56cd9b84-753e-406c-8187-78473ad4a679	ESC	Knee-Right	2	ORTHOPEDIC_SURGEON_KNEE										Nurse Practitioner	Routine	BOOKED	4593	Moderate	Severe	Osteoarthritis|Post-traumatic art	Knee - Right	0
1	73				7596da2f-b71f-4530-aa5e-085840c56aec	ESC	Knee-Bilateral	2	ORTHOPEDIC_SURGEON_KNEE	0	0								Family Physician	Routine	BOOKED	4593		Moderate	Osteoarthritis	Knee - Bilateral	0
1	44				d093ee3b-0fd5-4fc4-abb4-b4572f1a2813	ESC	Knee-Bilateral	2	ORTHOPEDIC_SURGEON_KNEE										Family Physician	Routine	BOOKED	4593	Moderate	Severe	Osteoarthritis|Other-effusion sup	Knee - Bilateral	2
1	10				c677b443-0b44-4ed2-b205-4498cff119bf	ESC	Knee-Right	2	ORTHOPEDIC_SURGEON_KNEE										Family Physician	Routine	BOOKED	4593			Osteoarthritis|Other-worsening pa	Knee - Right	2
1	33				87333500-93c9-4f74-a8bd-2f282a3b6582	ESC	Knee-Left	2	ORTHOPEDIC_SURGEON_KNEE	0	0								Family Physician	Routine	BOOKED	4593	Severe	Severe	Osteoarthritis|Other-meniscal tea	Knee - Left	2
1	169				8f129dbb-cd37-4b95-952c-c715c2ad0ec0	ESC	Knee-Right	2	ORTHOPEDIC_SURGEON_KNEE										Family Physician	Routine	BOOKED	4593			Osteoarthritis|Other-medial and l	Knee - Right	1
1	52		32		318b3dc5-e112-4282-91cd-58f3b29fe749	ESC	Knee-Right	2	ORTHOPEDIC_SURGEON_KNEE	0	0								Family Physician	Routine	BOOKED	4593	Moderate	Severe	Osteoarthritis	Knee - Right	3
1					b27d2f40-db47-4c38-9a1e-d2802cffa3ee	ESC	Knee-Right	2	ORTHOPEDIC_SURGEON_KNEE	0	0								Medical Student	Routine	BOOKED	4593		Severe	Osteoarthritis	Knee - Right	4
1					9136fa4c-6609-4ec9-aada-b7388832f646	ESC	Knee-Right	2	ORTHOPEDIC_SURGEON_KNEE	0	0								Family Physician	Routine	BOOKED	4593	Severe	Severe	Osteoarthritis	Knee - Right	4
1					565d79b8-04dc-439b-b7fb-95bb2f141c74	ESC	Knee-Left	2	ORTHOPEDIC_SURGEON_KNEE	0	0								Family Physician	Routine	BOOKED	4593		Severe	Osteoarthritis	Knee - Left	1
1	10		0	277	61a98a3a-bdf4-474c-97b8-9844210fc1ac	ESC	Knee-Bilateral	2	ORTHOPEDIC_SURGEON_KNEE										Family Physician	Routine	BOOKED	4593			Osteoarthritis	Knee - Bilateral	2
1	16		0		8a8c3d35-387f-41e8-9e9b-fab29b59a1c5	ESC	Knee-Left	2	ORTHOPEDIC_SURGEON_KNEE										Family Physician	Routine	BOOKED	4593	Moderate	Moderate	Osteoarthritis|Other-bakers cyst	Knee - Left	0
1					9802d8df-7a87-40ab-a991-fe646b54774f	ESC	Knee-Left	2	ORTHOPEDIC_SURGEON_KNEE										Family Physician	Routine	BOOKED	4593		Moderate	Osteoarthritis|Other-not noted	Knee - Left	1
1					27cd0e62-0932-46a4-b6ef-b1e0c545f270	ESC	Knee-Right	2	ORTHOPEDIC_SURGEON_KNEE										Family Physician	Routine	BOOKED	4593	Moderate	Severe	Osteoarthritis	Knee - Right	4
1	7		0		dcf156ec-a13f-4521-82a9-06ebcaa75f9d	ESC	Knee-Right	2	ORTHOPEDIC_SURGEON_KNEE										Family Physician	Routine	BOOKED	4593	Moderate	Severe	Osteoarthritis	Knee - Right	4
1					9d82ea3f-e1d4-408b-9d4d-18441b07422d	ESC	Knee-Left	2	ORTHOPEDIC_SURGEON_KNEE										Nurse Practitioner	Routine	BOOKED	4593	Moderate	Severe	Osteoarthritis|Other-Recurrent ba	Knee - Left	6
1	58				a254d765-7659-4a5e-b551-fca170053f85	ESC	Knee-Bilateral	2	ORTHOPEDIC_SURGEON_KNEE										Family Physician	Routine	BOOKED	4593	Severe	Severe	Osteoarthritis|Other-meniscal pro	Knee - Bilateral	1
1					543d908d-941c-43a3-a695-3ec9ca8652f5	ESC	Knee-Right	2	ORTHOPEDIC_SURGEON_KNEE										Family Physician	Routine	BOOKED	4593		Moderate	Post-traumatic arthritis|Other-no	Knee - Right	1
1					0d3d7ec2-b1df-4ac2-a1c1-4db47606ce50	ESC	Knee-Right	2	ORTHOPEDIC_SURGEON_KNEE	0	0								Family Physician	Routine	BOOKED	4593			Osteoarthritis	Knee - Right	8
1					db32ad2c-a34f-434d-a72d-12f0e94cce31	ESC	Knee-Left	2	ORTHOPEDIC_SURGEON_KNEE	31	31	183	183						Family Physician	Routine	BOOKED	4593	Moderate	Severe	Osteoarthritis	Knee - Left	28
1					12f7eb2e-473f-403b-963b-9aeb859e61bf	ESC	Knee-Bilateral	2	ORTHOPEDIC_SURGEON_KNEE										Family Physician	Routine	BOOKED	4593	Severe	Moderate	Osteoarthritis	Knee - Bilateral	0
1					4860a4f9-a795-43b6-881b-80d77062550e	ESC	Knee-Left	2	ORTHOPEDIC_SURGEON_KNEE										Family Physician	Routine	BOOKED	4593	Severe	Severe	Osteoarthritis	Knee - Left	0
1					189e6f22-bdd9-48f3-8557-bb6c9dfd20c5	ESC	Knee-Bilateral	2	ORTHOPEDIC_SURGEON_KNEE	0	0								Family Physician	Routine	BOOKED	4593	Mild	Severe	Osteoarthritis|Other-medial and	Knee - Bilateral	0
1	260				a0caeaa3-40b6-48ac-9cbc-79115c66678d	ESC	Knee-Left	2	ORTHOPEDIC_SURGEON_KNEE										Family Physician	Routine	BOOKED	4593	Mild	Severe	Osteoarthritis	Knee - Left	0
1					f3762019-1026-4c26-8879-704c2253d632	ESC	Knee-Bilateral	2	ORTHOPEDIC_SURGEON_KNEE	0	0								Family Physician	Routine	BOOKED	4593		Moderate	Osteoarthritis	Knee - Bilateral	0
1					570329c9-33cb-4a36-a23a-3a3340e95266	ESC	Knee-Left	2	ORTHOPEDIC_SURGEON_KNEE										Family Physician	Routine	BOOKED	4593	Severe	Severe	Post-traumatic arthritis	Knee - Left	2
1					64e5453f-96e1-4a65-bc5f-9ed33baffcf3	ESC	Knee-Bilateral	2	ORTHOPEDIC_SURGEON_KNEE	0	0								Family Physician	Routine	BOOKED	4593	Severe	Severe	Osteoarthritis	Knee - Bilateral	1
1					9cd8b875-01bd-4413-956b-89b339ee404c	ESC	Knee-Left	2	ORTHOPEDIC_SURGEON_KNEE	0	0								Family Physician	Routine	BOOKED	4593			Osteoarthritis	Knee - Left	0
1					979f0e64-8a55-4de4-b294-92008bad9e44	ESC	Knee-Bilateral	2	ORTHOPEDIC_SURGEON_KNEE	0	0								Family Physician	Routine	BOOKED	4593		Moderate	Osteoarthritis	Knee - Bilateral	0
1	62				26228fde-720e-488b-95bb-b0a7075bef78	ESC	Knee-Right	2	ORTHOPEDIC_SURGEON_KNEE										Family Physician	Routine	BOOKED	4593			Osteoarthritis	Knee - Right	5
0	24			214	434b81c9-e6c5-40ff-ae45-fddd00485ef7	ESC	Hip-Right	1	ORTHOPEDIC_SURGEON_HIP										Family Physician	Routine	BOOKED	4593	Moderate	Moderate	Osteoarthritis	Hip - Right	7
0					f909f6c0-5452-46f2-bba8-3f1ea25a50e4	ESC	Hip-Left	1	ORTHOPEDIC_SURGEON_HIP										Family Physician	Routine	BOOKED	4593	Severe	Severe	Osteoarthritis	Hip - Left	2
0	81				88868dc7-18d5-49b2-bbb3-64b1b70ba550	ESC	Knee-Left	2	ORTHOPEDIC_SURGEON_KNEE	105	105								Family Physician	Routine	BOOKED	4593	Severe	Severe	Failed replacement	Knee - Left	1
1					f48b5b67-6f7d-44c2-9c12-fdf9c061d0e6	ESC	Hip-Left	1	ORTHOPEDIC_SURGEON_HIP										Family Physician	Routine	BOOKED	4593	Moderate	Severe	Post-traumatic arthritis|Failed r	Hip - Left	1
1					b6f12b7a-d012-4390-a374-e5c3d8fbd12a	ESC	Hip-Left	1	ORTHOPEDIC_SURGEON_HIP	0	0								Family Physician	Routine	BOOKED	4593		Moderate	Osteoarthritis	Hip - Left	4
1					51c8dd73-4570-4170-a84a-c3e35d0394ad	ESC	Hip-Left	1	ORTHOPEDIC_SURGEON_KNEE	0	0								Family Physician	Routine	BOOKED	4593		Moderate	Osteoarthritis	Hip - Left	4
1	43				6aceebfe-ad4a-49d4-9bc8-316f42b94c02	ESC	Hip-Left	1	ORTHOPEDIC_SURGEON_HIP										Family Physician	Routine	BOOKED	4593	Severe	Severe	Osteoarthritis	Hip - Left	1
1					73bd0616-6686-437f-bca6-494005fa1c39	ESC	Hip-Left	1	ORTHOPEDIC_SURGEON_HIP	22	22								Family Physician	Routine	BOOKED	4593		Severe	Osteoarthritis	Hip - Left	0
1					eb419440-8429-4045-a830-d7866dc9cfcc	ESC	Hip-Left	1	ORTHOPEDIC_SURGEON_HIP										Family Physician	Routine	BOOKED	4593	Severe	Severe	Osteoarthritis	Hip - Left	2
1					3e3de7b2-e2a1-4193-bf5b-7006b0ac6f25	ESC	Hip-Right	1	ORTHOPEDIC_SURGEON_HIP	26	26								Family Physician	Routine	BOOKED	4593			Osteoarthritis	Hip - Right	0
1					93caf940-a333-4034-874d-ca621f35e97c	ESC	Hip-Right	1	ORTHOPEDIC_SURGEON_HIP	19	19								Family Physician	Routine	BOOKED	4593		Severe	Osteoarthritis	Hip - Right	0
1					d91a313f-fa3d-442d-9a4a-ade429b20cda	ESC	Hip-Left	1	ORTHOPEDIC_SURGEON_HIP										Family Physician	Routine	BOOKED	4593		Severe	Osteoarthritis	Hip - Left	1
1					b99bdaca-b0b0-46fa-abe0-f39a4cd14fdd	ESC	Hip-Left	1	ORTHOPEDIC_SURGEON_HIP										Family Physician	Routine	BOOKED	4593			Osteoarthritis	Hip - Left	1
1					93b65314-1ade-4800-9dde-1b4f94624ae4	ESC	Hip-Left	1	ORTHOPEDIC_SURGEON_HIP										Family Physician	Routine	BOOKED	4593	Severe	Severe	Osteoarthritis	Hip - Left	7
1					674811bd-fc7f-400b-a292-ccb8adae8622	ESC	Hip-Left	1	ORTHOPEDIC_SURGEON_HIP										Family Physician	Routine	BOOKED	4593	Mild	Moderate	Osteoarthritis	Hip - Left	3
1					0c98a70b-8104-43b6-96eb-fa9326f68939	ESC	Hip-Right	1	ORTHOPEDIC_SURGEON_HIP	0	0								Family Physician	Routine	BOOKED	4593	Moderate	Moderate	Osteoarthritis	Hip - Right	8
1	169				b2d91c56-be0c-410d-b1b0-85774e1121fa	ESC	Hip-Bilateral	1	ORTHOPEDIC_SURGEON_HIP										Family Physician	Routine	BOOKED	4593		Moderate	Osteoarthritis	Hip - Bilateral	3
1					366dc7c8-c5af-45aa-995d-0f789bf6ac1e	ESC	Hip-Right	1	ORTHOPEDIC_SURGEON_HIP										Family Physician	Routine	BOOKED	4593	Moderate	Severe	Osteoarthritis	Hip - Right	5
1	42		29		7ad5c487-8496-4530-bb61-f41f630c7eab	ESC	Hip-Left	1	ORTHOPEDIC_SURGEON_HIP										Nurse	Routine	BOOKED	4593			Osteoarthritis	Hip - Left	11
1					9f092d3c-0ea6-495e-808d-e87678581f4e	ESC	Hip-Right	1	ORTHOPEDIC_SURGEON_HIP										Family Physician	Routine	BOOKED	4593	Severe	Moderate	Osteoarthritis	Hip - Right	184
1	31		24		47db656a-9579-402e-ad9b-770af5d27fb9	ESC	Hip-Right	1	ORTHOPEDIC_SURGEON_HIP										Family Physician	Routine	BOOKED	4593	Moderate	Moderate	Osteoarthritis	Hip - Right	3
1	0			73	2c862b45-16a8-4977-8f1c-f97941316673	ESC	Hip-Left	1	ORTHOPEDIC_SURGEON_HIP										Family Physician	Routine	BOOKED	4593		Severe	Osteoarthritis	Hip - Left	3
1					44d77364-34a2-4365-9781-2a14e466a5e9	ESC	Hip-Right	1	ORTHOPEDIC_SURGEON_HIP										Family Physician	Routine	BOOKED	4593			Osteoarthritis	Hip - Right	1
1					f430f152-e73a-434d-b8c0-beaef79ca679	ESC	Hip-Right	1	ORTHOPEDIC_SURGEON_HIP	0	0	0	0						Family Physician	Routine	BOOKED	4593	Severe	Severe	Osteoarthritis|Other-AVN	Hip - Right	1
1					bb6a0cc8-524d-446f-ad06-9fedbd141b45	ESC	Hip-Bilateral	1	ORTHOPEDIC_SURGEON_HIP	26	26								Family Physician	Routine	BOOKED	4593			Osteoarthritis	Hip - Bilateral	0
1					d1bdb51f-9e92-4a33-a15f-428465a4c68b	ESC	Hip-Right	1	ORTHOPEDIC_SURGEON_HIP										Family Physician	Routine	BOOKED	4593	Severe	Severe	Osteoarthritis	Hip - Right	1
1					4996c568-fc61-40d6-a1b1-4d66f6a78185	ESC	Hip-Right	1	ORTHOPEDIC_SURGEON_HIP	0	0	0	0						Family Physician	Routine	BOOKED	4593	Moderate	Moderate	Osteoarthritis	Hip - Right	0
1					7195ef2f-0666-45f0-814a-90238b8e532d	ESC	Hip-Right	1	ORTHOPEDIC_SURGEON_HIP	45	45	0	0						Family Physician	Routine	BOOKED	4593		Severe	Osteoarthritis	Right Hip	1
1					ccc54391-833e-4f71-a4ef-1a28d36ca2c2	ESC	Hip-Right	1	ORTHOPEDIC_SURGEON_HIP										Family Physician	Routine	BOOKED	4593			Osteoarthritis	Hip - Right	1
1	93		59		c45bd82e-fdb0-4f29-bd73-375d22868a35	ESC	Hip-Left	1	ORTHOPEDIC_SURGEON_HIP										Family Physician	Routine	BOOKED	4593			Osteoarthritis	Hip - Left	0
1	31		14		8a3fbe0c-f11a-4e82-bed4-a8fd9dc2f24e	ESC	Hip-Right	1	ORTHOPEDIC_SURGEON_HIP										Family Physician	Routine	BOOKED	4593	Moderate	Moderate	Osteoarthritis	Hip - Right	0
1					dedd7b95-fb65-4574-b254-0a921edfc288	ESC	Hip-Right	1	ORTHOPEDIC_SURGEON_HIP	0	0								Family Physician	Routine	BOOKED	4593			Osteoarthritis	Hip - Right	0
1					fbe1c19c-5830-4826-acb0-0d114d3c376d	ESC	Hip-Left	1	ORTHOPEDIC_SURGEON_HIP										Family Physician	Routine	BOOKED	4593			Other-? revision	Hip - Left	0
1					c55896a7-f2d6-4746-baeb-081f619a2105	ESC	Hip-Left	1	ORTHOPEDIC_SURGEON_HIP										Family Physician	Routine	BOOKED	4593	Moderate	Moderate	Osteoarthritis	Hip - Left	4
1					bcc48c5c-3b09-4529-b6c0-3f23f6063fcd	ESC	Hip-Left	1	ORTHOPEDIC_SURGEON_HIP	0	0	0	0						Family Physician	Routine	BOOKED	4593	Severe	Severe	Osteoarthritis	Hip - Left	0
1					61e1e93c-4287-4191-b341-05fe900b2255	ESC	Hip-Right	1	ORTHOPEDIC_SURGEON_HIP	0	0	0	0						Family Physician	Routine	BOOKED	4593	Severe	Severe	Osteoarthritis	Hip - Right	4
1					24f5fe8e-1a55-4903-b52e-06113ef25b9c	ESC	Hip-Right	1	ORTHOPEDIC_SURGEON_HIP										Family Physician	Routine	BOOKED	4593		Moderate	Osteoarthritis	Hip - Right	3
1					2d462781-314d-45d0-8c6a-8a741e7248dc	ESC	Hip-Left	1	ORTHOPEDIC_SURGEON_HIP										Family Physician	Routine	BOOKED	4593			Osteoarthritis	Hip - Left	2
1					42e1e757-26df-4186-9c30-f235b6fc13a2	ESC	Hip-Right	1	ORTHOPEDIC_SURGEON_HIP										Family Physician	Routine	BOOKED	4593			Osteoarthritis	Hip - Right	3
1	26				c251277e-07e6-4f2e-8b67-24967ed55724	ESC	Hip-Bilateral	1	ORTHOPEDIC_SURGEON_HIP	0	0								Family Physician	Routine	BOOKED	4593	Mild	Moderate	Osteoarthritis	Hip - Bilateral	3
1					b1801236-5ac6-4798-ae84-207fb4348221	ESC	Hip-Left	1	ORTHOPEDIC_SURGEON_HIP										Family Physician	Routine	BOOKED	4593	Severe	Severe	Osteoarthritis	Hip - Left	1
1	9		0	424	9a648cdd-dd51-47aa-a0e7-f977b3356871	ESC	Hip-Right	1	ORTHOPEDIC_SURGEON_HIP										Family Physician	Routine	BOOKED	4593	Severe	Severe	Osteoarthritis	Hip - Right	2
1					04ae2574-4730-429d-ada5-569322b2d008	ESC	Hip-Right	1	ORTHOPEDIC_SURGEON_HIP										Family Physician	Routine	BOOKED	4593			Osteoarthritis	Hip - Right	9
1					481e70dc-91ca-4841-9ad2-86cc227ac337	ESC	Hip-Right	1	ORTHOPEDIC_SURGEON_HIP										Nurse	Routine	BOOKED	4593	Moderate	Moderate	Osteoarthritis	Hip - Right	1
1					2d365895-8e42-4ca5-8a3a-7efd4314feb9	ESC	Hip-Left	1	ORTHOPEDIC_SURGEON_HIP										Family Physician	Routine	BOOKED	4593	Moderate	Severe	Osteoarthritis	Hip - Left	1
1					30aa7965-046e-4f5f-b75d-3fa364d6bb85	ESC	Hip-Bilateral	1	ORTHOPEDIC_SURGEON_HIP										Family Physician	Routine	BOOKED	4593	Moderate	Severe	Osteoarthritis|Other-Loose Body	Hip - Bilateral	0
1					b72a674f-3267-465c-a82b-5e1cc68351cc	ESC	Hip-Bilateral	1	ORTHOPEDIC_SURGEON_HIP										Family Physician	Routine	BOOKED	4593		Moderate	Osteoarthritis	Hip - Bilateral	2
1	28		0	126	2add9666-a782-420d-99b5-f1346bc1816b	ESC	Hip-Right	1	ORTHOPEDIC_SURGEON_HIP										Family Physician	Routine	BOOKED	4593	Severe	Severe	Osteoarthritis	Hip - Right	5
1					b17174a3-18f0-43b4-9609-60a9d0c057f6	ESC	Hip-Bilateral	1	ORTHOPEDIC_SURGEON_HIP										Family Physician	Routine	BOOKED	4593	Severe	Severe	Osteoarthritis	Hip - Bilateral	7
1					83eee384-60f4-4f3f-9bd2-ff283d4b1aca	ESC	Hip-Right	1	ORTHOPEDIC_SURGEON_HIP										Family Physician	Routine	BOOKED	4593	Moderate	Moderate	Osteoarthritis	Hip - Right	3
1					8267e927-d7f7-4298-99a0-82b107421dab	ESC	Hip-Right	1	ORTHOPEDIC_SURGEON_HIP										Family Physician	Routine	BOOKED	4593	Moderate	Severe	Osteoarthritis	Hip - Right	30
1					c828beed-6502-48ce-8a35-f61461bffbd7	ESC	Hip-Right	1	ORTHOPEDIC_SURGEON_HIP										Family Physician	Routine	BOOKED	4593		Mild	Osteoarthritis|Other-Degenerative	Hip - Right	3
1					d93580ad-aa8f-4fa3-93d5-13cd1a3d25b1	ESC	Hip-Left	1	ORTHOPEDIC_SURGEON_HIP										Family Physician	Routine	BOOKED	4593	Severe	Severe	Osteoarthritis	Hip - Left	0
1	21			56	a0bbf07c-2973-4542-bfa7-24505d973d92	ESC	Hip-Left	1	ORTHOPEDIC_SURGEON_HIP										Nurse	Routine	BOOKED	4593	Moderate	Moderate	Osteoarthritis	Hip - Left	1
1					36ab7eee-56b8-4c8a-9883-73776dd4945c	ESC	Hip-Right	1	ORTHOPEDIC_SURGEON_HIP										Family Physician	Routine	BOOKED	4593			Osteoarthritis	Hip - Right	2
1	98				0e664955-8e03-4be3-a665-dfba69fcb186	ESC	Hip-Bilateral	1	ORTHOPEDIC_SURGEON_HIP	62	62	0	0						Nurse Practitioner	Routine	BOOKED	4593	Severe	Severe	Osteoarthritis	Hip - Bilateral	8
1					76aaacfa-7a91-4019-81ec-a074626c37d8	ESC	Hip-Right	1	ORTHOPEDIC_SURGEON_HIP										Family Physician	Routine	BOOKED	4593		Severe	Post-traumatic arthritis	Hip - Right	0
1					6bfd451a-51b7-483f-9787-8fac627ef45d	ESC	Hip-Bilateral	1	ORTHOPEDIC_SURGEON_HIP										Family Physician	Routine	BOOKED	4593		Moderate	Osteoarthritis	Hip - Bilateral	1
1					f4d41e71-7bce-49c7-9ccf-e3d6ecf78b69	ESC	Knee-Right	2	ORTHOPEDIC_SURGEON_KNEE										Family Physician	Routine	BOOKED	4593	Moderate	Severe	Osteoarthritis	Knee - Right	0
1					3b706068-5614-4221-815d-6493f2d67e7b	ESC	Knee-Right	2	ORTHOPEDIC_SURGEON_KNEE										Family Physician	Routine	BOOKED	4593	Moderate	Severe	Post-traumatic arthritis|Failed r	Knee - Right	0
1					16baf4a1-79ad-4057-9d36-b840fc12a456	ESC	Knee-Right	2	ORTHOPEDIC_SURGEON_KNEE	0	0								Family Physician	Routine	BOOKED	4593			Osteoarthritis	Knee - Right	1
1	40				8b34393d-8802-4679-8270-2630b3a8e6ac	ESC	Knee-Left	2	ORTHOPEDIC_SURGEON_KNEE	76	76								Family Physician	Routine	BOOKED	4593		Severe	Osteoarthritis	Knee - Left	1
1					a9cd9157-ab9e-4116-997b-69d81e95d995	ESC	Knee-Left	2	ORTHOPEDIC_SURGEON_KNEE	116	116	0	0						Family Physician	Routine	BOOKED	4593		Moderate	Osteoarthritis	Knee - Left	9
1	20		0	317	96481116-73e6-4c95-80ab-00f3b60354d9	ESC	Knee-Left	2	ORTHOPEDIC_SURGEON_KNEE										Family Physician	Routine	BOOKED	4593		Severe	Osteoarthritis	Knee - Left	5
1					0580a6ed-2ecf-443d-a1f5-a47922f76fa3	ESC	Knee-Left	2	ORTHOPEDIC_SURGEON_KNEE										Specialist	Routine	BOOKED	4593		Severe	Osteoarthritis	Knee - Left	1
1	73		68		8870653b-eaeb-452f-81ef-dc930fbc4c19	ESC	Knee-Bilateral	2	ORTHOPEDIC_SURGEON_KNEE	0	0								Family Physician	Routine	BOOKED	4593	Moderate	Moderate	Osteoarthritis	Knee - Bilateral	7
1					d62383b0-c011-4b4e-b78c-76082740aca4	ESC	Knee-Right	2	ORTHOPEDIC_SURGEON_KNEE	0	0								Family Physician	Routine	BOOKED	4593	Moderate	Moderate	Osteoarthritis	Knee - Right	8
1					4859d5dd-bdb0-4e55-b37e-9a10cc21e15d	ESC	Knee-Right	2	ORTHOPEDIC_SURGEON_KNEE	0	0								Family Physician	Routine	BOOKED	4593			Osteoarthritis	Knee - Right	27
1					e368efef-b1e9-425a-942d-5226bc187b81	ESC	Knee-Bilateral	2	ORTHOPEDIC_SURGEON_KNEE										Family Physician	Routine	BOOKED	4593			Inflammatory arthritis	Knee - Bilateral	28
1					ff95528f-ae83-4bf2-bcb2-2b02040ae15e	ESC	Knee-Bilateral	2	ORTHOPEDIC_SURGEON_KNEE	0	0			0	0		0		Family Physician	Routine	BOOKED	4593		Moderate	Osteoarthritis	Knee - Bilateral	2
1					050305f3-692b-4956-93e3-d13404bbd07f	ESC	Knee-Left	2	ORTHOPEDIC_SURGEON_KNEE	0	0								Family Physician	Routine	BOOKED	4593	Severe	Severe	Osteoarthritis|Failed replacement	Knee - Left	2
1					635d5fa3-359a-48a6-960e-26f4d9d143ee	ESC	Knee-Left	2	ORTHOPEDIC_SURGEON_KNEE	31	31	183	183						Family Physician	Routine	BOOKED	4593	Moderate	Severe	Osteoarthritis	Knee - Left	2
1					8ef41859-0bf8-4718-8c3a-9a7f3a32fcf9	ESC	Knee-Right	2	ORTHOPEDIC_SURGEON_KNEE	0	0								Family Physician	Routine	BOOKED	4593	Moderate	Moderate	Osteoarthritis	Knee - Right	0
1					deb0cce7-af97-44b3-b05d-5e99a6a7bc4a	ESC	Knee-Right	2	ORTHOPEDIC_SURGEON_KNEE	35	35	185	185						Family Physician	Routine	BOOKED	4593		Severe	Osteoarthritis	Knee - Right	0
1					026694ed-869a-4840-b6d3-643f4fbb6e7e	ESC	Knee-Bilateral	2	ORTHOPEDIC_SURGEON_KNEE										Family Physician	Routine	BOOKED	4593	Severe	Severe	Osteoarthritis	Knee - Bilateral	9
1	217		210		921bc2bb-bf60-470d-99d5-5d1fe65e4c87	ESC	Knee-Left	2	ORTHOPEDIC_SURGEON_KNEE										Family Physician	Routine	BOOKED	4593			Osteoarthritis	Knee - Left	6
1					bc1966e2-66c2-43dc-b0ef-2d82dbcef1c9	ESC	Knee-Left	2	ORTHOPEDIC_SURGEON_KNEE	0	0								Family Physician	Routine	BOOKED	4593		Moderate	Osteoarthritis	Knee - Left	4
1					52ae2fdb-d943-4de8-96f2-2de1d9cf07a8	ESC	Knee-Right	2	ORTHOPEDIC_SURGEON_KNEE	0	0								Family Physician	Routine	BOOKED	4593	Moderate	Severe	Osteoarthritis	Knee - Right	2
1					3946f5cb-aa3d-4dc4-a9bb-d75d6583e4c4	ESC	Knee-Bilateral	2	ORTHOPEDIC_SURGEON_HIP	43	43								Family Physician	Routine	BOOKED	4593	Severe	Severe	Osteoarthritis	Knee	4
1	27			359	7ce24b59-9712-4149-bec7-d2986486c44e	ESC	Knee-Left	2	ORTHOPEDIC_SURGEON_KNEE										Family Physician	Routine	BOOKED	4593	Moderate	Moderate	Osteoarthritis	Knee - Left	5
1					c0794f2d-4d83-4c34-b2f2-434600a7a53a	ESC	Knee-Right	2	ORTHOPEDIC_SURGEON_KNEE										Family Physician	Routine	BOOKED	4593	Mild	Moderate	Failed replacement	Knee - Right	7
1	21		14		85daa9f8-2470-406f-9a5d-f8774e248cab	ESC	Knee-Left	2	ORTHOPEDIC_SURGEON_KNEE										Family Physician	Routine	BOOKED	4593		Moderate	Osteoarthritis|Other-see attached	Knee - Left	37
1	42		29		bb4323f0-b10d-4fe4-9ee4-3128e607ec0c	ESC	Knee-Left	2	ORTHOPEDIC_SURGEON_KNEE										Nurse	Routine	BOOKED	4593			Osteoarthritis	Knee - Left	70
1					38f5c3c7-5683-43f1-927f-fb5650f162cc	ESC	Knee-Right	2	ORTHOPEDIC_SURGEON_KNEE										Family Physician	Routine	BOOKED	4593			Osteoarthritis	Knee - Right	3
1	8			125	210affe5-15d1-4a7e-95ee-5a8cf0eb9353	ESC	Knee-Right	2	ORTHOPEDIC_SURGEON_KNEE										Family Physician	Routine	BOOKED	4593		Severe	Osteoarthritis	Knee - Right	1
1	117				2b35797d-693a-4c65-bcff-541dd15bb6d3	ESC	Knee-Left	2	ORTHOPEDIC_SURGEON_KNEE	76	76								Family Physician	Routine	BOOKED	4593		Moderate	Osteoarthritis	Knee - Left	0
1	29				285d0cdb-8d3d-4893-a058-36c548940903	ESC	Knee-Left	2	ORTHOPEDIC_SURGEON_KNEE										Family Physician	Routine	BOOKED	4593	Moderate	Moderate	Osteoarthritis	Knee - Left	1
1	202		185		74f7b74c-9b2a-4ccc-bab8-ebd1bc42963c	ESC	Knee-Left	2	ORTHOPEDIC_SURGEON_KNEE										Family Physician	Routine	BOOKED	4593	Moderate	Moderate	Osteoarthritis	Knee - Left	0
1					9d4953ae-f6c2-4549-a338-55b960afecdd	ESC	Knee-Left	2	ORTHOPEDIC_SURGEON_KNEE	33	33	185	185						Family Physician	Routine	BOOKED	4593	Moderate	Moderate	Osteoarthritis|Inflammatory arthr	Knee - Left	0
1	16				2b29317c-0087-4c97-98e2-41c68164b888	ESC	Knee-Left	2	ORTHOPEDIC_SURGEON_KNEE										Family Physician	Routine	BOOKED	4593			Osteoarthritis	Knee - Left	0
1					05112a0b-a18e-466b-a780-fd0972ecce19	ESC	Knee-Right	2	ORTHOPEDIC_SURGEON_KNEE	0	0								Family Physician	Routine	BOOKED	4593		Severe	Osteoarthritis	Knee - Right	5
1					eb06d80b-9964-4cad-903d-c17d48386e85	ESC	Knee-Right	2	ORTHOPEDIC_SURGEON_HIP	25	25								Family Physician	Routine	BOOKED	4593	Severe	Severe	Osteoarthritis	Knee	5
1					dd7a542a-f068-4374-9113-aab7961dd809	ESC	Knee-Right	2	ORTHOPEDIC_SURGEON_KNEE										Family Physician	Routine	BOOKED	4593			Osteoarthritis|Other-meniscal tea	Knee - Right	1
1					41b74b78-4b2f-4a8e-b58e-5574b9aa2f9a	ESC	Knee-Left	2	ORTHOPEDIC_SURGEON_KNEE										Family Physician	Routine	BOOKED	4593	Mild	Moderate	Osteoarthritis	Knee - Left	5
1					d1bd5c05-89ec-423b-8728-a60f25fe0c06	ESC	Knee-Left	2	ORTHOPEDIC_SURGEON_KNEE										Family Physician	Routine	BOOKED	4593		Moderate	Osteoarthritis	Knee - Left	3
1	93		59		9faa9a49-52aa-4984-b5bc-a13f17ef2e86	ESC	Knee-Bilateral	2	ORTHOPEDIC_SURGEON_KNEE										Family Physician	Routine	BOOKED	4593			Osteoarthritis	Knee - Bilateral	5
1	31		14		722ee546-40eb-4116-a8ee-3bcb7eb2224f	ESC	Knee-Left	2	ORTHOPEDIC_SURGEON_KNEE										Family Physician	Routine	BOOKED	4593	Moderate	Moderate	Osteoarthritis|Other-possible men	Knee - Left	5
1	188		181		dc10bb95-4205-4343-90c6-1e9f8305e756	ESC	Knee-Left	2	ORTHOPEDIC_SURGEON_KNEE										Family Physician	Routine	BOOKED	4593			Osteoarthritis	Knee - Left	7
1	48				2b402b06-6892-4e61-9b98-f0da3902bf45	ESC	Knee-Right	2	ORTHOPEDIC_SURGEON_KNEE	0	0								Family Physician	Routine	BOOKED	4593			Osteoarthritis	Knee - Right	6
1					e9c16fad-764c-470f-a7d9-1dcb9246e70a	ESC	Knee-Left	2	ORTHOPEDIC_SURGEON_KNEE										Specialist	Routine	BOOKED	4593	Severe	Severe	Osteoarthritis	Knee - Left	39
1	34				0199a20b-81f5-4748-8f62-09bea8b4c175	ESC	Knee-Left	2	ORTHOPEDIC_SURGEON_KNEE	0	0								Family Physician	Routine	BOOKED	4593		Moderate	Osteoarthritis	Knee - Left	0
1	14			406	12d19d02-4237-4401-b9ed-8bd739d2af12	ESC	Knee-Right	2	ORTHOPEDIC_SURGEON_KNEE										Family Physician	Routine	BOOKED	4593	Severe	Severe	Osteoarthritis|Other-meniscal + A	Knee - Right	5
1					009a8ef9-01f1-49e9-9808-5848c83df9f4	ESC	Knee-Bilateral	2	ORTHOPEDIC_SURGEON_KNEE	0	0								Family Physician	Routine	BOOKED	4593	Moderate	Moderate	Osteoarthritis	Knee - Bilateral	0
1					b5f4d81d-9d48-422e-8ae1-48e8a1f59dc8	ESC	Knee-Right	2	ORTHOPEDIC_SURGEON_KNEE	0	0								Family Physician	Routine	BOOKED	4593	Moderate	Moderate	Osteoarthritis	Knee - Right	1
1					c6971a12-2636-4e8c-a79c-68524eb55158	ESC	Knee-Left	2	ORTHOPEDIC_SURGEON_HIP	41	41								Family Physician	Routine	BOOKED	4593	Moderate	Severe	Osteoarthritis	Knee	1
1	23				57109acb-8818-43ac-8ba0-ef8bed74fc2c	ESC	Knee-Left	2	ORTHOPEDIC_SURGEON_KNEE										Family Physician	Routine	BOOKED	4593	Moderate	Moderate	Osteoarthritis	Knee - Left	0
1	10				90aa951b-3bc3-4dde-9962-e3ef89d47875	ESC	Knee-Right	2	ORTHOPEDIC_SURGEON_KNEE	41	41								Family Physician	Routine	BOOKED	4593	Moderate	Severe	Post-traumatic arthritis	Knee - Right	0
1	387			0	1d5c1811-b101-45ac-85f7-e00dbe9f5a2a	ESC	Knee-Left	2	ORTHOPEDIC_SURGEON_KNEE										Family Physician	Routine	BOOKED	4593			Osteoarthritis	Knee - Left	2
1					403e1875-61cd-41de-9601-18a8dc22c8c3	ESC	Knee-Right	2	ORTHOPEDIC_SURGEON_KNEE	70	70	192	192						Family Physician	Routine	BOOKED	4593	Moderate	Moderate	Osteoarthritis	Knee - Right	5
1					eecbc96b-7816-4bf7-bca9-ac09815aaeba	ESC	Knee-Right	2	ORTHOPEDIC_SURGEON_KNEE	21	21								Family Physician	Routine	BOOKED	4593	Moderate	Moderate	Osteoarthritis|Other-replacement?	Knee - Right	3
1					d5e76e3b-d22e-4a52-bdaf-cbc9d5894b74	ESC	Knee-Right	2	ORTHOPEDIC_SURGEON_KNEE										Family Physician	Routine	BOOKED	4593	Moderate	Severe	Osteoarthritis	Knee - Right	3
1	89				6fac2ed9-1883-4c4e-a5b9-2193aaf39e8d	ESC	Knee-Right	2	ORTHOPEDIC_SURGEON_KNEE										Family Physician	Routine	BOOKED	4593			Osteoarthritis	Knee - Right	1
1					d80da138-ea5f-4b0d-b102-1f6cff23ff87	ESC	Knee-Bilateral	2	ORTHOPEDIC_SURGEON_KNEE	0	0								Family Physician	Routine	BOOKED	4593		Moderate	Osteoarthritis	Knee - Bilateral	1
1					c196699a-c1a5-4252-a64f-6e91ab1b6e41	ESC	Knee-Bilateral	2	ORTHOPEDIC_SURGEON_KNEE	0	0								Family Physician	Routine	BOOKED	4593			Osteoarthritis	Knee - Bilateral	4
1	11				297e666c-b9b5-4d9a-a22d-341fe069712e	ESC	Knee-Bilateral	2	ORTHOPEDIC_SURGEON_KNEE										Family Physician	Routine	BOOKED	4593	Severe	Severe	Osteoarthritis|Other-both torn me	Knee - Bilateral	5
1	82		68		d6c9325e-3b26-481e-adee-62e47015f9e5	ESC	Knee-Left	2	ORTHOPEDIC_SURGEON_KNEE										Family Physician	Routine	BOOKED	4593	Moderate	Moderate	Osteoarthritis	Knee - Left	5
1					f0edae0e-d0c6-4909-b0ec-034c423c3b0a	ESC	Knee-Left	2	ORTHOPEDIC_SURGEON_KNEE										Family Physician	Routine	BOOKED	4593	Moderate	Severe	Osteoarthritis	Knee - Left	5
1					e261554d-de64-45cf-8132-9fbcd4309913	ESC	Knee-Left	2	ORTHOPEDIC_SURGEON_KNEE										Nurse Practitioner	Routine	BOOKED	4593			Osteoarthritis	Knee - Left	7
1					a15e26ac-898f-4f63-be8f-258ac8f423c6	ESC	Knee-Bilateral	2	ORTHOPEDIC_SURGEON_KNEE	0	0								Family Physician	Routine	BOOKED	4593			Osteoarthritis	Knee - Bilateral	6
1	32				a77ceb12-8d1b-48b8-9781-a9320b79a3e0	ESC	Knee-Right	2	ORTHOPEDIC_SURGEON_KNEE										Family Physician	Routine	BOOKED	4593		Severe	Osteoarthritis	Knee - Right	2
1					dc36fd81-827f-41b6-a903-3e98d0dd75af	ESC	Knee-Left	2	ORTHOPEDIC_SURGEON_HIP	20	20								Family Physician	Routine	BOOKED	4593			Osteoarthritis	Bilateral Hips	15
1					007e8df5-6625-4d6d-ac4a-f0ed2c1d9699	ESC	Knee-Bilateral	2	ORTHOPEDIC_SURGEON_KNEE										Family Physician	Routine	BOOKED	4593	Severe	Severe	Osteoarthritis	Knee - Bilateral	22
1					3063618c-612e-4f49-8422-12a2ec995da9	ESC	Knee-Left	2	ORTHOPEDIC_SURGEON_KNEE	0	0								Family Physician	Routine	BOOKED	4593	Mild	Moderate	Osteoarthritis	Knee - Left	2
1	34				eed601b1-bb3a-4815-8faa-eb7db5f896d4	ESC	Knee-Right	2	ORTHOPEDIC_SURGEON_KNEE										Family Physician	Routine	BOOKED	4593	Severe	Severe	Osteoarthritis	Knee - Right	0
1	58				192bb05d-cfeb-4c45-a263-d0753c4c0733	ESC	Knee-Left	2	ORTHOPEDIC_SURGEON_KNEE	0	0								Family Physician	Routine	BOOKED	4593			Osteoarthritis	Knee - Left	2
1	34				738312b3-cf3a-4d16-93fd-69fabaa5e9a1	ESC	Knee-Bilateral	2	ORTHOPEDIC_SURGEON_KNEE	0	0								Family Physician	Routine	BOOKED	4593	Moderate	Severe	Osteoarthritis|Other-meniscal cal	Knee - Bilateral	3
1					011967bb-61c5-4e7e-8280-2afda89885de	ESC	Knee-Left	2	ORTHOPEDIC_SURGEON_KNEE	0	0								Family Physician	Routine	BOOKED	4593			Osteoarthritis	Knee - Left	0
1	36		16		81f0fc75-8fa3-4c86-adc5-7d98b8477674	ESC	Knee-Bilateral	2	ORTHOPEDIC_SURGEON_KNEE										Family Physician	Routine	BOOKED	4593	Moderate	Moderate	Osteoarthritis	Knee - Bilateral	0
1					078f2448-f328-469c-b778-40e1662cdccb	ESC	Knee-Left	2	ORTHOPEDIC_SURGEON_KNEE										Family Physician	Routine	BOOKED	4593		Moderate	Osteoarthritis	Knee - Left	0
1					a672c1ef-a7ac-44ac-8648-648badeb2d38	ESC	Knee-Left	2	ORTHOPEDIC_SURGEON_KNEE										Family Physician	Routine	BOOKED	4593		Moderate	Osteoarthritis|Other-ACL tear	Knee - Left	0
1					724819d9-8c40-4cde-b94e-0b340736648d	ESC	Knee-Bilateral	2	ORTHOPEDIC_SURGEON_KNEE	32	32								Specialist	Routine	BOOKED	4593	Moderate	Severe	Osteoarthritis	Knee - Bilateral	2
1					14edb4a5-7a0f-4859-badd-11325ccb5e25	ESC	Knee-Left	2	ORTHOPEDIC_SURGEON_KNEE	31	31	183	183						Family Physician	Routine	BOOKED	4593		Severe	Osteoarthritis	Knee - Left	1
1					66e7a295-cfbf-4ed8-bb2b-fa9c581558bf	ESC	Knee-Right	2	ORTHOPEDIC_SURGEON_KNEE	31	31	183	183						Family Physician	Routine	BOOKED	4593		Severe	Osteoarthritis	Knee - Right	0
1					ce5479d5-f4bd-44d4-92b1-e15f43e7a153	ESC	Knee-Bilateral	2	ORTHOPEDIC_SURGEON_KNEE										Family Physician	Routine	BOOKED	4593		Moderate	Osteoarthritis	Knee - Bilateral	1
1					61887e06-c039-4602-ab15-b8b45bb77951	ESC	Knee-Right	2	ORTHOPEDIC_SURGEON_KNEE										Family Physician	Routine	BOOKED	4593	Moderate	Severe	Osteoarthritis	Knee - Right	0
1					f57c7d70-c288-4ae8-998e-b7dacebbd0e0	ESC	Knee-Bilateral	2	ORTHOPEDIC_SURGEON_KNEE										Family Physician	Routine	BOOKED	4593	Mild	Moderate	Osteoarthritis	Knee - Bilateral	1
1					02f5f1ae-a6a2-4589-9fc6-9a8b48f50240	ESC	Knee-Right	2	ORTHOPEDIC_SURGEON_KNEE	0	0								Family Physician	Routine	BOOKED	4593	Moderate	Moderate	Osteoarthritis	Knee - Right	1
1					ad48e5cf-9242-4ea4-b9b0-dfae35c287e7	ESC	Knee-Bilateral	2	ORTHOPEDIC_SURGEON_KNEE	0	0								Family Physician	Routine	BOOKED	4593		Moderate	Osteoarthritis	Knee - Bilateral	0
1					da66e55d-f9cd-4a4e-9b71-02a2ef64d122	ESC	Knee-Right	2	ORTHOPEDIC_SURGEON_KNEE	0	0								Family Physician	Routine	BOOKED	4593			Osteoarthritis	Knee - Right	0
1					4fa4036c-76fe-429c-bf24-a820b2fb3873	ESC	Knee-Left	2	ORTHOPEDIC_SURGEON_KNEE										Family Physician	Routine	BOOKED	4593			Osteoarthritis	Knee - Left	3
1					7a814ba0-e9e0-4f74-b76d-c719a1194e89	ESC	Knee-Right	2	ORTHOPEDIC_SURGEON_KNEE	0	0								Family Physician	Routine	BOOKED	4593		Moderate	Osteoarthritis	Knee - Right	1
1					b1b46524-4588-4192-8d20-2d342aebcf8c	ESC	Knee-Right	2	ORTHOPEDIC_SURGEON_KNEE	0	0								Family Physician	Routine	BOOKED	4593		Moderate	Osteoarthritis	Knee - Right	2
1					346d448c-43bf-4d22-8830-6b2284c3d06e	ESC	Knee-Left	2	ORTHOPEDIC_SURGEON_KNEE										Family Physician	Routine	BOOKED	4593		Moderate	Post-traumatic arthritis	Knee - Left	10
1					c5749854-3972-41d9-9ea9-ad91aa7ca3e2	ESC	Knee-Left	2	ORTHOPEDIC_SURGEON_KNEE	35	35	181	181						Family Physician	Routine	BOOKED	4593	Mild	Moderate	Osteoarthritis|Other-cyst with pa	Knee - Left	9
1					79165aff-aba7-45b5-948b-21f61d0674a9	SE	Hip-Right	1	ORTHOPEDIC_SURGEON_HIP	33	33								Specialist	Routine	BOOKED	4417	Moderate	Severe	Osteoarthritis	Hip - Right	166
1					2f0a713d-6693-4cbb-8911-c55aa8f86818	SE	Hip-Right	1	ORTHOPEDIC_SURGEON_HIP	36	36								Family Physician	Routine	BOOKED	4417	Moderate	Moderate	Osteoarthritis	Hip - Right	248
1					b45e491f-6f38-423a-a657-87ba50138a3f	SE	Knee-Right	2	ORTHOPEDIC_SURGEON_KNEE	36	36								Family Physician	Routine	BOOKED	4417	Mild	Moderate	Osteoarthritis	Knee - Right	331
0					90cca105-051f-40b6-a22b-f900c156a724	NE	Hip-Bilateral	1	ORTHOPEDIC_SURGEON_HIP	112	112								Family Physician	Routine	BOOKED	4200			Osteoarthritis	Hip - Bilateral	1
0					31b3e81a-5083-4276-b2a2-c33edf2ae389	NE	Hip-Left	1	ORTHOPEDIC_SURGEON_HIP										Family Physician	Routine	BOOKED	4200			Osteoarthritis	Hip - Left	0
0					c06b3424-c9ee-4cc3-9b76-53f07c6b0fc9	NE	Hip-Left	1	ORTHOPEDIC_SURGEON_HIP	0	0								Family Physician	Routine	BOOKED	4200			Osteoarthritis	Hip - Left	1
0					750824a1-dd5f-4647-9af4-b565f5769b06	NE	Hip-Left	1	ORTHOPEDIC_SURGEON_HIP										Family Physician	Routine	BOOKED	4200			Osteoarthritis	Hip - Left	1
0					5c49f508-b33b-4d8e-92ec-23d1f506bc05	NE	Hip-Right	1	ORTHOPEDIC_SURGEON_HIP	65	65	0	0						Family Physician	Routine	BOOKED	4200			Osteoarthritis	Hip - Right	1
0					aab4775e-501e-421a-af85-28379e4d8e3b	NE	Hip-Left	1	ORTHOPEDIC_SURGEON_HIP										Family Physician	Routine	BOOKED	4200			Osteoarthritis	Hip - Left	1
0					4fc11da8-8dca-4886-a357-1ef77a1535f5	NE	Knee-Bilateral	2	ORTHOPEDIC_SURGEON_KNEE	0	0								Family Physician	Routine	BOOKED	4200			Osteoarthritis	Knee - Bilateral	0
0					2216a435-b951-47e6-bf51-b8c7e6032454	NE	Knee-Right	2	ORTHOPEDIC_SURGEON_KNEE	56	56								Family Physician	Routine	BOOKED	4200			Osteoarthritis	Knee - Right	1
0					40ed4115-039b-4640-b5bf-c84c63f70378	NE	Knee-Right	2	ORTHOPEDIC_SURGEON_KNEE	0	0								Family Physician	Routine	BOOKED	4200			Osteoarthritis	Knee - Right	1
0					ac575fef-f31e-4d30-93af-56fecde2c831	NE	Knee-Left	2	ORTHOPEDIC_SURGEON_KNEE										Family Physician	Routine	BOOKED	4200			Osteoarthritis|Other-instability	Knee - Left	0
0					235c3206-6404-4c24-9792-a63e0018098e	NE	Knee-Right	2	ORTHOPEDIC_SURGEON_KNEE										Family Physician	Routine	BOOKED	4200			Other-possible MCL tear? awaiting	Knee - Right	0
1					5fa45693-6675-4170-ac05-705f251148ec	NE	Hip-Right	1	ORTHOPEDIC_SURGEON_HIP	69	69								Family Physician	Routine	BOOKED	4200				Hip - Right	1
1					6e364696-a1e1-4a01-9531-25c52a5df7d6	NE	Hip-Left	1	ORTHOPEDIC_SURGEON_KNEE	77	77								Family Physician	Routine	BOOKED	4200			Osteoarthritis	Knee - Left	1
1					36cfb5dc-deb4-46a9-b6df-72aef0bb934b	NE	Hip-Right	1	ORTHOPEDIC_SURGEON_HIP	0	0								Family Physician	Routine	BOOKED	4200			Osteoarthritis	Hip - Right	1
1					d485cd84-0d17-4f27-b20e-269866714085	NE	Hip-Right	1	ORTHOPEDIC_SURGEON_HIP	0	0								Nurse Practitioner	Routine	BOOKED	4200			Osteoarthritis	Hip - Right	0
1					c586e707-d01b-4e94-a781-a375deda04e8	NE	Hip-Right	1	ORTHOPEDIC_SURGEON_HIP	0	0								Family Physician	Routine	BOOKED	4200			Osteoarthritis	Hip - Right	0
1					26a587ad-f7bb-485c-9191-c072b0ec2e8d	NE	Hip-Right	1	ORTHOPEDIC_SURGEON_HIP	107	107								Family Physician	Routine	BOOKED	4200			Osteoarthritis	Hip - Right	0
1					c4b44769-e569-419a-a5db-b46d22e93978	NE	Hip-Left	1	ORTHOPEDIC_SURGEON_HIP	0	0								Family Physician	Routine	BOOKED	4200			Osteoarthritis	Hip - Left	0
1					1c494a3c-c043-4e45-b29f-61770f1bc2de	NE	Hip-Right	1	ORTHOPEDIC_SURGEON_HIP										Family Physician	Routine	BOOKED	4200			Osteoarthritis	Hip - Right	0
1					d1f9baf7-3437-43ca-ac92-b2dd4340cc69	NE	Hip-Bilateral	1	ORTHOPEDIC_SURGEON_HIP	0	0								Nurse Practitioner	Routine	BOOKED	4200			Osteoarthritis	Hip - Bilateral	3
1					80f32157-81c6-4179-ad0a-19bf09c55d7b	NE	Hip-Bilateral	1	ORTHOPEDIC_SURGEON_HIP	0	0								Nurse Practitioner	Routine	BOOKED	4200			Osteoarthritis	Hip - Bilateral	0
1					5a5bd656-870e-47a8-be8c-6063ba4ffbe6	NE	Knee-Right	2	ORTHOPEDIC_SURGEON_KNEE	77	77								Nurse Practitioner	Routine	BOOKED	4200			Osteoarthritis	Knee - Right	0
1					d37a4239-a88f-40b2-b565-d82d5e4d9bc5	NE	Knee-Left	2	ORTHOPEDIC_SURGEON_KNEE										Family Physician	Routine	BOOKED	4200			Osteoarthritis	Knee - Left	0
1					4691eb92-67f3-44f0-8da8-0374371c71e5	NE	Knee-Left	2	ORTHOPEDIC_SURGEON_KNEE	137	137								Family Physician	Routine	BOOKED	4200			Osteoarthritis	Knee - Left	0
1					8c3a35f6-56e1-4d6d-adc4-25457314079d	NE	Knee-Right	2	ORTHOPEDIC_SURGEON_KNEE	150	150								Family Physician	Routine	BOOKED	4200			Osteoarthritis	Knee - Right	0
1					ce6e2884-94af-4d99-b191-a2638064d4ec	NE	Knee-Right	2	ORTHOPEDIC_SURGEON_KNEE	68	68								Family Physician	Routine	BOOKED	4200			Osteoarthritis	Knee - Right	0
1					2d523b08-fdb3-4d3c-b031-4e8b85a6825d	NE	Knee-Bilateral	2	ORTHOPEDIC_SURGEON_KNEE	0	0								Family Physician	Routine	BOOKED	4200			Osteoarthritis	Knee - Bilateral	1
1					19dd3bbd-9526-4cb5-835e-f0c2353c079d	NE	Knee-Left	2	ORTHOPEDIC_SURGEON_KNEE	70	70								Family Physician	Routine	BOOKED	4200			Osteoarthritis|Other-Meniscus tea	Knee - Left	0
1					b05829dc-51ee-4b5e-84bc-fe3752305578	NE	Knee-Right	2	ORTHOPEDIC_SURGEON_KNEE										Family Physician	Routine	BOOKED	4200			Other-Torn lateral meniscus	Knee - Right	10
1					c70ae011-d026-4a74-a69a-2187bc638350	NE	Knee-Right	2	ORTHOPEDIC_SURGEON_KNEE	150	150								Family Physician	Routine	BOOKED	4200			Osteoarthritis	Knee - Right	1
1					fac6c75a-a0c1-46be-90c0-ed516d628518	NE	Knee-Left	2	ORTHOPEDIC_SURGEON_KNEE	66	66	0	0						Family Physician	Routine	BOOKED	4200			Osteoarthritis	Knee - Left	1
1					0aec457b-235e-4c51-81eb-635efed0d573	NE	Knee-Right	2	ORTHOPEDIC_SURGEON_KNEE										Nurse Practitioner	Routine	BOOKED	4200			Osteoarthritis	Knee - Right	1
1					86aa4af8-e449-4c15-baee-3edd070c948f	NE	Knee-Bilateral	2	ORTHOPEDIC_SURGEON_KNEE	69	69								Family Physician	Routine	BOOKED	4200			Osteoarthritis	Knee - Bilateral	27
1					f7781779-7d75-4a9b-8ee1-2ffb06b3ee6c	NE	Knee-Left	2	ORTHOPEDIC_SURGEON_KNEE	0	0								Family Physician	Routine	BOOKED	4200			Osteoarthritis	Knee - Left	336
1					c73dd674-d34e-4a98-bc3e-80c8fb629632	NE	Knee-Left	2	ORTHOPEDIC_SURGEON_KNEE										Family Physician	Routine	BOOKED	4200			Other-Chondromalacia Patella	Knee - Left	331
1					25466de5-088a-4f69-b693-6db8d454631b	NE	Knee-Left	2	ORTHOPEDIC_SURGEON_KNEE										Family Physician	Routine	BOOKED	4200			Osteoarthritis	Knee - Left	331
1					ed192d63-a168-4756-91da-d83f9ef6c259	NE	Knee-Left	2	ORTHOPEDIC_SURGEON_KNEE	64	64								Family Physician	Routine	BOOKED	4200			Osteoarthritis|Inflammatory Arthr	Knee - Left	336
1					fb53d372-d739-454b-ac77-f5bd7640f101	NE	Knee-Left	2	ORTHOPEDIC_SURGEON_KNEE	330	330								Family Physician	Routine	BOOKED	4200			Osteoarthritis	Knee - Left	337
1					af97c99c-5d6b-453d-9b88-dd5a4876208d	NE	Knee-Bilateral	2	ORTHOPEDIC_SURGEON_KNEE	298	298								Family Physician	Routine	BOOKED	4200			Osteoarthritis	Knee - Bilateral	331
1					7bb71182-1b48-4fee-a590-70a35aed32c6	NE	Knee-Right	2	ORTHOPEDIC_SURGEON_KNEE	63	63								Family Physician	Routine	BOOKED	4200			Osteoarthritis	Knee - Right	1
1					1d8b25b6-9ba8-4522-8d49-b72640c97fb5	NE	Knee-Left	2	ORTHOPEDIC_SURGEON_KNEE										Family Physician	Routine	BOOKED	4200				Knee - Left	0
1					369471f5-8a59-4cad-8133-4bab208f8e70	NE	Knee-Left	2	ORTHOPEDIC_SURGEON_KNEE	0	0								Family Physician	Routine	BOOKED	4200			Osteoarthritis	Knee - Left	0
1					7591a8e9-2d91-4a5d-817a-367012004f14	NE	Knee-Bilateral	2	ORTHOPEDIC_SURGEON_KNEE	0	0								Family Physician	Routine	BOOKED	4200			Osteoarthritis	Knee - Bilateral	0
1					63b3da70-584b-4a59-af39-f8891afc03dd	NE	Knee-Left	2	ORTHOPEDIC_SURGEON_KNEE	0	0								Family Physician	Routine	BOOKED	4200			Osteoarthritis	Knee - Left	0
1					2924e2a2-e6b3-45dc-aba2-9814a646e590	NE	Knee-Left	2	ORTHOPEDIC_SURGEON_KNEE	182	182								Family Physician	Routine	BOOKED	4200			Osteoarthritis	Knee - Left	0
0	83				8bc0ce3a-737f-46ee-adc5-06f0583bb4ef	NE	Hip-Left	1	ORTHOPEDIC_SURGEON_HIP										Family Physician	Routine	BOOKED	4200			Osteoarthritis	Hip - Left	334
0					38919673-315d-45c4-8060-dcca27917748	NE	Hip-Right	1	ORTHOPEDIC_SURGEON_HIP	0	0								Nurse Practitioner	Routine	BOOKED	4200			Osteoarthritis	Hip - Right	0
0					82b1503a-a0d2-40d0-8406-cafed75067c9	NE	Hip-Left	1	ORTHOPEDIC_SURGEON_HIP	63	63	0	0	0	0		0		Family Physician	Routine	BOOKED	4200			Osteoarthritis	Hip - Left	0
0					c07b9b83-f7d0-4721-9da3-a74c4acac88f	NE	Hip-Bilateral	1	ORTHOPEDIC_SURGEON_HIP	63	63	0	0						Family Physician	Routine	BOOKED	4200			Osteoarthritis	Hip - Bilateral	1
0					661d1697-1122-41f2-ba6b-d2ca67cdd6e8	NE	Hip-Bilateral	1	ORTHOPEDIC_SURGEON_HIP										Family Physician	Routine	BOOKED	4200			Other-exact cause unknown; clinic	Hip - Bilateral	1
0	83				8a378509-8c5a-4e19-bfc5-1c020c916c85	NE	Knee-Left	2	ORTHOPEDIC_SURGEON_KNEE										Family Physician	Routine	BOOKED	4200			Osteoarthritis	Knee - Left	0
0					180d94d6-d3da-49a7-a906-899848554791	NE	Knee-Bilateral	2	ORTHOPEDIC_SURGEON_KNEE	137	137								Family Physician	Routine	BOOKED	4200			Osteoarthritis	Knee - Bilateral	0
0					81c6ef5f-50dc-4ddc-a7f8-9ca17a9d5078	NE	Knee-Left	2	ORTHOPEDIC_SURGEON_KNEE	71	71	87	87						Family Physician	Routine	BOOKED	4200			Osteoarthritis	Knee - Left	0
0					06c52837-66e8-47a0-adad-d4d0e3d88872	NE	Knee-Left	2	ORTHOPEDIC_SURGEON_KNEE										Family Physician	Routine	BOOKED	4200			Osteoarthritis	Knee - Left	0
0					f9a36fa0-34d1-4278-8955-f733af231fde	NE	Knee-Right	2	ORTHOPEDIC_SURGEON_KNEE	137	137								Nurse Practitioner	Routine	BOOKED	4200			Osteoarthritis	Knee - Right	0
0					a3a1abad-a7f1-475d-bb27-de733dd7287b	NE	Knee-Bilateral	2	ORTHOPEDIC_SURGEON_KNEE										Nurse Practitioner	Routine	BOOKED	4200			Osteoarthritis	Knee - Bilateral	0
0					9b42f84c-d942-4abc-aeee-ca8e2e73112c	NE	Knee-Right	2	ORTHOPEDIC_SURGEON_KNEE										Family Physician	Routine	BOOKED	4200			Other-Patellar tendon tear	Knee - Right	2
1					27d2f000-d76d-46ce-a37c-f16b38a4cb2d	NE	Hip-Right	1	ORTHOPEDIC_SURGEON_HIP	350	350								Family Physician	Routine	BOOKED	4200			Osteoarthritis	Hip - Right	3
1					dcbef732-3584-4822-ba60-5262beffec60	NE	Hip-Right	1	ORTHOPEDIC_SURGEON_HIP										Family Physician	Routine	BOOKED	4200			Other-Rt hip lateral tear and bil	Hip - Right	1
1					f62796ee-23a1-4d13-b6be-2b955b319097	NE	Hip-Left	1	ORTHOPEDIC_SURGEON_HIP										Family Physician	Routine	BOOKED	4200			Osteoarthritis	Hip - Left	0
1					bd92f5b9-0b58-464e-8fc8-73e9cf215dc9	NE	Hip-Bilateral	1	ORTHOPEDIC_SURGEON_HIP	107	107								Family Physician	Routine	BOOKED	4200			Osteoarthritis	Hip - Bilateral	0
1					a0051ef6-e777-49af-9520-e5d1c935d4a5	NE	Hip-Bilateral	1	ORTHOPEDIC_SURGEON_HIP	71	71	0	0						Family Physician	Routine	BOOKED	4200			Other-Pleurisy, instability	Hip - Bilateral	0
1					a5e7233f-9228-44df-abf8-fe50c6aa6309	NE	Hip-Right	1	ORTHOPEDIC_SURGEON_HIP	71	71								Family Physician	Routine	BOOKED	4200			Osteoarthritis	Hip - Right	0
1					81638c72-539c-4a77-aee4-0195d3c41b13	NE	Hip-Bilateral	1	ORTHOPEDIC_SURGEON_HIP	107	107								Nurse Practitioner	Routine	BOOKED	4200			Osteoarthritis	Hip - Bilateral	3
1					ad7ba448-e51b-4cf6-afb6-6f9c91c5ed2b	NE	Hip-Right	1	ORTHOPEDIC_SURGEON_HIP	63	63	0	0						Family Physician	Routine	BOOKED	4200			Osteoarthritis	Hip - Right	0
1					6c18f74a-cb40-4c08-8c10-ed9679015748	NE	Hip-Right	1	ORTHOPEDIC_SURGEON_HIP	63	63	0	0						Family Physician	Routine	BOOKED	4200			Osteoarthritis	Hip - Right	0
1					ca094cab-25f1-49db-9718-2d54ec596093	NE	Hip-Left	1	ORTHOPEDIC_SURGEON_HIP	0	0								Family Physician	Routine	BOOKED	4200			Osteoarthritis	Hip - Left	0
1					0d14138d-c782-445d-adff-fa54634d69ab	NE	Hip-Bilateral	1	ORTHOPEDIC_SURGEON_HIP	107	107								Family Physician	Routine	BOOKED	4200			Osteoarthritis	Hip - Bilateral	0
1					112805f5-c347-4f2c-91c3-7673a7af365f	NE	Hip-Left	1	ORTHOPEDIC_SURGEON_HIP	63	63	0	0						Family Physician	Routine	BOOKED	4200			Other-Revision	Hip - Left	4
1					a4a1f274-ce5b-449c-ab52-06223f354ceb	NE	Hip-Left	1	ORTHOPEDIC_SURGEON_HIP	0	0								Family Physician	Routine	BOOKED	4200			Osteoarthritis	Hip - Left	0
1					4ee57117-6a1d-4c60-8e3f-bf6243ac3724	NE	Hip-Left	1	ORTHOPEDIC_SURGEON_HIP	63	63	0	0						Family Physician	Routine	BOOKED	4200			Osteoarthritis	Hip - Left	0
1					7fe4006c-a1b2-4f9a-85f7-a9332248a176	NE	Hip-Right	1	ORTHOPEDIC_SURGEON_HIP	58	58	0	0						Family Physician	Routine	BOOKED	4200			Osteoarthritis	Hip - Right	0
1					0ffb5de9-8a14-4fe5-98dc-927d8851894b	NE	Hip-Right	1	ORTHOPEDIC_SURGEON_HIP	0	0								Family Physician	Routine	BOOKED	4200			Osteoarthritis|Inflammatory Arthr	Hip - Right	0
1					aa75f342-5361-45cf-8f4f-0f0dd84b23f3	NE	Hip-Right	1	ORTHOPEDIC_SURGEON_HIP	70	70	0	0						Family Physician	Routine	BOOKED	4200			Other-Impingement syndrome	Hip - Right	0
1					83cde813-8ca5-419c-bccd-726f53638036	NE	Knee-Right	2	ORTHOPEDIC_SURGEON_KNEE	304	304								Family Physician	Routine	BOOKED	4200			Osteoarthritis	Knee - Right	0
1					03cb3afb-09a1-49da-b864-71e28f4da681	NE	Knee-Bilateral	2	ORTHOPEDIC_SURGEON_KNEE	0	0								Family Physician	Routine	BOOKED	4200			Osteoarthritis	Knee - Bilateral	0
1	23				d9cdb6a9-1313-4b2a-90eb-e119ecdf7cf4	NE	Knee-Bilateral	2	ORTHOPEDIC_SURGEON_KNEE										Family Physician	Routine	BOOKED	4200			Other-TKR 2017 Marked grinding	Knee - Bilateral	0
1					45ae32dd-dfa7-49f6-ab87-f43533d21e59	NE	Knee-Right	2	ORTHOPEDIC_SURGEON_KNEE	137	137								Family Physician	Routine	BOOKED	4200			Osteoarthritis	Knee - Right	0
1					99a86ab8-237f-4686-838d-1cffbcf9bac4	NE	Knee-Right	2	ORTHOPEDIC_SURGEON_KNEE										Family Physician	Routine	BOOKED	4200			Osteoarthritis	Knee - Right	1
1					5df66e59-e95c-47f1-a7e6-c92f57f2f150	NE	Knee-Right	2	ORTHOPEDIC_SURGEON_KNEE	62	62								Family Physician	Routine	BOOKED	4200			Osteoarthritis	Knee - Right	1
1					e3a93b18-f84c-4ca0-b420-a67279178cd8	NE	Knee-Right	2	ORTHOPEDIC_SURGEON_KNEE	0	0								Family Physician	Routine	BOOKED	4200			Osteoarthritis	Knee - Right	1
1					98841728-f307-49d5-887b-5eceffa05c3f	NE	Knee-Bilateral	2	ORTHOPEDIC_SURGEON_KNEE	182	182								Family Physician	Routine	BOOKED	4200			Osteoarthritis	Knee - Bilateral	1
1					d8fbd7b9-3dee-4658-a074-32d42214949c	NE	Knee-Left	2	ORTHOPEDIC_SURGEON_KNEE	83	83								Family Physician	Routine	BOOKED	4200				Knee - Left	13
1					e17350cc-6dc4-4a5d-843a-0aa77b610fbd	NE	Knee-Left	2	ORTHOPEDIC_SURGEON_KNEE	66	66								Family Physician	Routine	BOOKED	4200			Osteoarthritis	Knee - Left	21
1					163a9f3c-7de8-4565-b501-169f95effbd2	NE	Knee-Right	2	ORTHOPEDIC_SURGEON_KNEE										Family Physician	Routine	BOOKED	4200				Knee - Right	20
1					378add2c-fe2f-4cb1-94a5-bf1a7a919915	NE	Knee-Bilateral	2	ORTHOPEDIC_SURGEON_KNEE										Family Physician	Routine	BOOKED	4200			Osteoarthritis	Knee - Bilateral	1
1					36fc835a-6aa9-4be3-be0c-f2da58bd30f7	NE	Knee-Right	2	ORTHOPEDIC_SURGEON_KNEE	62	62								Family Physician	Routine	BOOKED	4200			Osteoarthritis	Knee - Right	1
1					78682e88-0105-4d0c-923b-4d0ceb14112d	NE	Knee-Bilateral	2	ORTHOPEDIC_SURGEON_KNEE	0	0								Family Physician	Routine	BOOKED	4200			Osteoarthritis	Knee - Bilateral	0
1					bfd55a76-5797-4943-b62f-39b383c60144	NE	Knee-Bilateral	2	ORTHOPEDIC_SURGEON_KNEE	71	71	87	87						Family Physician	Urgent	BOOKED	4200			Osteoarthritis	Knee - Bilateral	0
1					1f31cdff-6f37-4633-8b2a-4586233066f5	NE	Knee-Right	2	ORTHOPEDIC_SURGEON_KNEE	69	69								Nurse Practitioner	Routine	BOOKED	4200			Osteoarthritis|Other-Previous ACL	Knee - Right	0
1					7f018575-9984-4ccd-9eb1-f649e737f1aa	NE	Knee-Bilateral	2	ORTHOPEDIC_SURGEON_KNEE	66	66	0	0						Family Physician	Routine	BOOKED	4200			Other-OA / Baker's Cyst	Knee - Bilateral	0
1					7c2eb159-4dc4-42e9-93d8-08512e1c138d	NE	Knee-Right	2	ORTHOPEDIC_SURGEON_KNEE	0	0								Family Physician	Routine	BOOKED	4200			Osteoarthritis	Knee - Right	3
1					fc330409-1801-40eb-9272-7179a011d875	NE	Knee-Right	2	ORTHOPEDIC_SURGEON_KNEE	66	66	0	0						Family Physician	Routine	BOOKED	4200			Osteoarthritis|Other-Ocean ID/ Ed	Knee - Right	0
1					1db3984c-07fb-4a5c-939e-2af82697cde9	NE	Knee-Right	2	ORTHOPEDIC_SURGEON_KNEE										Family Physician	Routine	BOOKED	4200			Osteoarthritis	Knee - Right	0
1					c4a78e77-40d8-4567-a6de-6acaf8658b70	NE	Knee-Right	2	ORTHOPEDIC_SURGEON_KNEE	0	0								Family Physician	Routine	BOOKED	4200			Osteoarthritis	Knee - Right	1
1					3f9ac7ce-c15d-48d4-9400-64c6420a28d8	NE	Knee-Left	2	ORTHOPEDIC_SURGEON_KNEE										Family Physician	Routine	BOOKED	4200			Other-Instability	Knee - Left	0
1					476d6954-8bbb-4d11-a19a-1a90950033af	NE	Hip-Right	1	ORTHOPEDIC_SURGEON_HIP										Family Physician	Routine	BOOKED	4201			Osteoarthritis	Hip - Right	0
1					f0384246-d542-4005-90da-29c31c4fa500	NE	Hip-Right	1	ORTHOPEDIC_SURGEON_HIP	0	0								Family Physician	Routine	BOOKED	4201			Osteoarthritis	Hip - Right	0
1					9dd2fdfa-73aa-4543-a4e1-3bd82eee7d14	NE	Hip-Right	1	ORTHOPEDIC_SURGEON_HIP	0	0								Specialist	Routine	BOOKED	4201			Osteoarthritis	Hip - Right	0
1	30				3908aea8-8a64-4860-a2be-a1102221ef2b	NE	Hip-Right	1	ORTHOPEDIC_SURGEON_HIP	0	0								Family Physician	Routine	BOOKED	4201			Osteoarthritis	Hip - Right	0
1					ecde1491-51fa-478f-aee5-eaf25a525779	NE	Hip-Left	1	ORTHOPEDIC_SURGEON_HIP	50	50	0	0						Family Physician	Routine	BOOKED	4201				Hip - Left	0
1					73b5bd9a-1f08-4531-bf24-52716f51765d	NE	Hip-Left	1	ORTHOPEDIC_SURGEON_HIP	350	350								Family Physician	Routine	BOOKED	4201			Osteoarthritis	Hip - Left	1
1					7988213b-7ee2-4ecc-b550-6e6e57551815	NE	Hip-Bilateral	1	ORTHOPEDIC_SURGEON_HIP	0	0								Family Physician	Routine	BOOKED	4201			Osteoarthritis	Hip - Bilateral	0
1					b2e652b3-72eb-470d-a65b-38c555f94e05	NE	Hip-Right	1	ORTHOPEDIC_SURGEON_HIP	50	50	0	0						Family Physician	Routine	BOOKED	4201			Osteoarthritis	Hip - Right	0
1	21				47bb5f28-2beb-4abc-9701-95ca63fcd4df	NE	Hip-Right	1	ORTHOPEDIC_SURGEON_HIP	85	85	0	0						Family Physician	Routine	BOOKED	4201			Other-Prosthesis loosening	Hip - Right	1
1					51b79885-9ce8-4fc6-91cb-9f942fea7a65	NE	Hip-Left	1	ORTHOPEDIC_SURGEON_HIP	0	0								Nurse Practitioner	Routine	BOOKED	4201			Osteoarthritis	Hip - Left	0
1	14				2f9fe795-4793-4afd-8de7-559064f4f2f2	NE	Hip-Right	1	ORTHOPEDIC_SURGEON_HIP	0	0								Specialist	Routine	BOOKED	4201			Osteoarthritis	Hip - Right	0
1					cf6e468a-b1ea-401f-8444-9e1db1a49e89	NE	Hip-Bilateral	1	ORTHOPEDIC_SURGEON_HIP	53	53	80	80						Family Physician	Routine	BOOKED	4201			Osteoarthritis	Hip - Bilateral	0
1					b830a30d-14ec-40f8-a519-b871e995cef6	NE	Hip-Bilateral	1	ORTHOPEDIC_SURGEON_HIP	50	50	0	0						Family Physician	Routine	BOOKED	4201			Osteoarthritis	Hip - Bilateral	1
1	8				59ea16ed-402f-40f8-8851-ac61bf5a3066	NE	Hip-Left	1	ORTHOPEDIC_SURGEON_HIP	0	0								Specialist	Routine	BOOKED	4201			Osteoarthritis	Hip - Left	0
1	15				8e34bbb3-e509-4324-8197-1f695a77aa88	NE	Hip-Left	1	ORTHOPEDIC_SURGEON_HIP	0	0								Specialist	Routine	BOOKED	4201			Osteoarthritis	Hip - Left	0
1					5722ce95-4f2d-4214-968f-78c95b2a2a14	NE	Hip-Left	1	ORTHOPEDIC_SURGEON_HIP	0	0								Specialist	Routine	BOOKED	4201			Osteoarthritis	Hip - Left	0
1					c2f49381-6d34-4850-884b-aba19b2faf01	NE	Knee-Right	2	ORTHOPEDIC_SURGEON_KNEE	45	45			0	0		0		Family Physician	Routine	BOOKED	4201				Knee - Right	0
1					7066c5da-cce8-4a55-b05d-0302f6e80f8a	NE	Knee-Bilateral	2	ORTHOPEDIC_SURGEON_KNEE	60	60	0	0						Family Physician	Routine	BOOKED	4201			Other-revision	Knee - Bilateral	3
1					4e207e76-c7ad-4463-adda-ff008e0ffd48	NE	Knee-Left	2	ORTHOPEDIC_SURGEON_KNEE	45	45			0	0		0		Family Physician	Routine	BOOKED	4201			Osteoarthritis	Knee - Left	1
1					53136238-1648-4e26-a6cc-c8c581711935	NE	Knee-Right	2	ORTHOPEDIC_SURGEON_KNEE	45	45	87	87						Specialist	Routine	BOOKED	4201			Osteoarthritis	Knee - Right	4
1					7f79bd5a-ccdd-401c-88ad-6ef4efa86f9a	NE	Knee-Bilateral	2	ORTHOPEDIC_SURGEON_KNEE	45	45	87	87						Family Physician	Routine	BOOKED	4201			Osteoarthritis	Knee - Bilateral	16
1					7c169a1f-ba3d-41fe-ae66-37d04d665824	NE	Knee-Right	2	ORTHOPEDIC_SURGEON_KNEE										Family Physician	Routine	BOOKED	4201			Osteoarthritis	Knee - Right	0
1					1a5196f1-de29-429d-a974-d38fecc2c1d7	NE	Knee-Right	2	ORTHOPEDIC_SURGEON_KNEE	60	60	0	0						Family Physician	Routine	BOOKED	4201			Osteoarthritis	Knee - Right	6
1					91e3335f-e73f-498a-99c0-13c792d2d463	NE	Knee-Bilateral	2	ORTHOPEDIC_SURGEON_KNEE	53	53	0	0						Family Physician	Routine	BOOKED	4201			Osteoarthritis	Knee - Bilateral	2
1					a13f4679-f97d-4217-bfbd-39fa532cd274	NE	Knee-Right	2	ORTHOPEDIC_SURGEON_KNEE										Family Physician	Routine	BOOKED	4201			Osteoarthritis	Knee - Right	2
1					4fddda42-1b75-4379-be1a-2346824ca55a	NE	Knee-Right	2	ORTHOPEDIC_SURGEON_KNEE										Other	Routine	BOOKED	4201			Osteoarthritis	Knee - Right	2
1					b4ae8d85-a8e5-4a5d-8001-a6e8438ef782	NE	Knee-Bilateral	2	ORTHOPEDIC_SURGEON_KNEE	85	85								Family Physician	Routine	BOOKED	4201				Knee - Bilateral	1
1					a6bc98ca-e1ec-4380-bdd7-aefec8887352	NE	Knee-Right	2	ORTHOPEDIC_SURGEON_KNEE	49	49	0	0						Family Physician	Routine	BOOKED	4201			Osteoarthritis	Knee - Right	3
1	22				3f02e3f1-e745-4b6b-8533-c7b3f4c3f5e0	NE	Knee-Bilateral	2	ORTHOPEDIC_SURGEON_KNEE	0	0								Specialist	Routine	BOOKED	4201			Osteoarthritis	Knee - Bilateral	5
1					6d8e258d-fd92-4072-9eea-7466628036be	NE	Knee-Bilateral	2	ORTHOPEDIC_SURGEON_KNEE	59	59			0	0		0		Family Physician	Routine	BOOKED	4201			Osteoarthritis	Knee - Bilateral	5
1					e35a92a5-a85d-4904-b526-f120b601b792	NE	Knee-Left	2	ORTHOPEDIC_SURGEON_KNEE	45	45	87	87						Specialist	Routine	BOOKED	4201			Osteoarthritis	Knee - Left	1
1					13d2c489-7c60-4128-85de-10be16cd1b17	NE	Knee-Bilateral	2	ORTHOPEDIC_SURGEON_KNEE	58	58								Family Physician	Routine	BOOKED	4201			Osteoarthritis|Other-? patellofem	Knee - Bilateral	1
1					9220dc53-27bb-4eca-add4-f3e1351b3679	NE	Knee-Right	2	ORTHOPEDIC_SURGEON_KNEE	45	45	87	87						Family Physician	Routine	BOOKED	4201			Osteoarthritis	Knee - Right	5
1					56f485f6-9416-4a4f-8f93-aca462e4e094	NE	Knee-Right	2	ORTHOPEDIC_SURGEON_KNEE	46	46	0	0						Family Physician	Routine	BOOKED	4201			Osteoarthritis	Knee - Right	2
1					e8bf1b3f-5009-4d43-9b66-c10c6fa35076	NE	Knee-Left	2	ORTHOPEDIC_SURGEON_KNEE										Nurse Practitioner	Routine	BOOKED	4201			Osteoarthritis	Knee - Left	1
1	86				e42529f2-0970-4204-b7e1-aa6e8d7f877e	NE	Knee-Left	2	ORTHOPEDIC_SURGEON_KNEE	0	0								Specialist	Routine	BOOKED	4201			Osteoarthritis	Knee - Left	3
1	10				9eeb128e-d1f8-4db1-b62f-bf6b558b16fa	NE	Knee-Right	2	ORTHOPEDIC_SURGEON_KNEE	87	87	0	0						Family Physician	Routine	BOOKED	4201			Osteoarthritis	Knee - Right	5
1					3bd255fc-c37b-41fc-b3f3-6eb61c8b48c6	NE	Knee-Left	2	ORTHOPEDIC_SURGEON_KNEE	45	45								Family Physician	Routine	BOOKED	4201			Osteoarthritis	Knee - Left	4
1					8784ee3a-c0d9-4fda-bb4a-129b67d89b26	NE	Knee-Left	2	ORTHOPEDIC_SURGEON_KNEE	47	47	0	0						Family Physician	Routine	BOOKED	4201			Osteoarthritis|Other-Scope done i	Knee - Left	1
1					45c71afb-e471-46c6-9685-2713004f8b60	NE	Knee-Right	2	ORTHOPEDIC_SURGEON_KNEE	85	85								Family Physician	Routine	BOOKED	4201			Osteoarthritis	Knee - Right	0
1					9f80801e-0c31-46fe-aac7-0c1bd39c8fff	NE	Knee-Right	2	ORTHOPEDIC_SURGEON_KNEE	113	113								Family Physician	Routine	BOOKED	4201				Knee - Right	1
1					44bc73f2-25d9-4685-96b2-0ee264e4ca83	NE	Knee-Left	2	ORTHOPEDIC_SURGEON_KNEE	298	298								Family Physician	Routine	BOOKED	4201			Osteoarthritis	Knee - Left	3
1					f66f73ae-c49e-47a7-b42b-f4fbdc20b1d1	NE	Knee-Right	2	ORTHOPEDIC_SURGEON_KNEE										Family Physician	Routine	BOOKED	4201			Osteoarthritis	Knee - Right	14
1					c4278c4f-e252-446b-911c-d202c450e743	NE	Knee-Bilateral	2	ORTHOPEDIC_SURGEON_KNEE	49	49	0	0						Family Physician	Routine	BOOKED	4201			Osteoarthritis	Knee - Bilateral	1
1					835de88d-89f5-4f09-89fb-c72a0b484f37	NE	Knee-Bilateral	2	ORTHOPEDIC_SURGEON_KNEE	58	58								Family Physician	Routine	BOOKED	4201			Osteoarthritis	Knee - Bilateral	0
1	14				27aaf503-e5f9-4f21-9e3e-a7e2b00c2a22	NE	Knee-Right	2	ORTHOPEDIC_SURGEON_KNEE	0	0								Specialist	Routine	BOOKED	4201			Osteoarthritis	Knee - Right	0
1					482aa405-1606-42e5-b2a8-b6e9aa8d825e	NE	Knee-Left	2	ORTHOPEDIC_SURGEON_KNEE	58	58								Specialist	Routine	BOOKED	4201			Osteoarthritis	Knee - Left	0
1	121				82fbed50-185a-4daa-a901-30e58250d9ef	NE	Knee-Right	2	ORTHOPEDIC_SURGEON_KNEE	100	100	0	0						Family Physician	Routine	BOOKED	4201				Knee - Right	1
1					6f6e32ee-68c8-4b31-a5c1-2acab614dc8a	NE	Knee-Left	2	ORTHOPEDIC_SURGEON_KNEE	0	0								Family Physician	Routine	BOOKED	4201				Knee - Left	2
1					3887610e-4c7e-4e88-8fab-4503c888ab69	NE	Knee-Bilateral	2	ORTHOPEDIC_SURGEON_KNEE	71	71								Family Physician	Routine	BOOKED	4201			Osteoarthritis|Inflammatory Arthr	Knee - Bilateral	1
1					d33ff391-8b20-4912-98d2-5c6d23b177b6	NE	Knee-Bilateral	2	ORTHOPEDIC_SURGEON_KNEE	299	299								Nurse Practitioner	Routine	BOOKED	4201			Osteoarthritis	Knee - Bilateral	0
1					365ac842-9582-4270-9852-73916fab68a9	NE	Knee-Right	2	ORTHOPEDIC_SURGEON_KNEE	0	0								Family Physician	Routine	BOOKED	4201				Knee - Right	3
1					6031a4d0-d8e1-44a7-b940-1ba657426871	NE	Knee-Bilateral	2	ORTHOPEDIC_SURGEON_KNEE	45	45	0	0						Nurse Practitioner	Routine	BOOKED	4201			Osteoarthritis	Knee - Bilateral	7
1					15224a1b-bb4d-477f-806d-bd440b5bb5bb	NE	Knee-Bilateral	2	ORTHOPEDIC_SURGEON_KNEE	54	54								Family Physician	Routine	BOOKED	4201			Osteoarthritis	Knee - Bilateral	3
1					5317b05e-637c-490b-bc8f-8a8cc1e477dc	NE	Knee-Left	2	ORTHOPEDIC_SURGEON_KNEE					0	0		0		Family Physician	Routine	BOOKED	4201			Osteoarthritis	Knee - Left	0
1					80014b0a-8d67-4981-b6a9-bda763f03c52	NE	Knee-Right	2	ORTHOPEDIC_SURGEON_KNEE	0	0								Family Physician	Routine	BOOKED	4201			Osteoarthritis	Knee - Right	0
1					37ebcd77-b54f-4297-b988-8d0356c85d88	NE	Knee-Bilateral	2	ORTHOPEDIC_SURGEON_KNEE	286	286								Family Physician	Routine	BOOKED	4201			Osteoarthritis	Knee - Bilateral	2
1					f25e1da9-ca0a-46f7-862e-f87fad0f6209	NE	Knee-Left	2	ORTHOPEDIC_SURGEON_KNEE	49	49	0	0						Family Physician	Routine	BOOKED	4201			Other-Acute pain	Knee - Left	1
1					0cdde7d3-502c-443f-9779-5cfb3d724cfc	NE	Knee-Right	2	ORTHOPEDIC_SURGEON_KNEE	59	59								Family Physician	Routine	BOOKED	4201				Knee - Right	1
1					593f0bce-da00-4233-a01a-43547fd24a98	NE	Knee-Right	2	ORTHOPEDIC_SURGEON_KNEE	0	0								Family Physician	Routine	BOOKED	4201			Osteoarthritis|Other-Medial Menis	Knee - Right	1
1					2c032b7a-c432-4c9b-aca6-e5d8753aefce	NE	Knee-Left	2	ORTHOPEDIC_SURGEON_KNEE	45	45	87	87						Family Physician	Routine	BOOKED	4201			Osteoarthritis|Other-see physio n	Knee - Left	1
1					d0e6b2ec-63ca-4441-9275-bca33d4aace3	NE	Knee-Bilateral	2	ORTHOPEDIC_SURGEON_KNEE	46	46								Specialist	Routine	BOOKED	4201			Osteoarthritis	Knee - Bilateral	0
1					571c8b77-40e0-4501-9474-097fc42a47d6	NE	Knee-Left	2	ORTHOPEDIC_SURGEON_KNEE	312	312								Nurse Practitioner	Routine	BOOKED	4201			Other-ongoing lateral pain from i	Knee - Left	1
1					c543fb13-58d7-4630-b8c0-250af2be8fd1	NE	Knee-Left	2	ORTHOPEDIC_SURGEON_KNEE	312	312								Nurse Practitioner	Routine	BOOKED	4201			Other-ongoing lateral pain from i	Knee - Left	1
1					8857ffd8-6244-44b2-949d-7eb73f9e8c20	NE	Knee-Left	2	ORTHOPEDIC_SURGEON_KNEE	45	45	0	0						Family Physician	Routine	BOOKED	4201			Osteoarthritis	Knee - Left	1
1					9f957871-c50c-458e-bbdd-72e2229c5580	NE	Knee-Bilateral	2	ORTHOPEDIC_SURGEON_KNEE	57	57	0	0						Family Physician	Routine	BOOKED	4201			Osteoarthritis	Knee - Bilateral	6
1					fa9329ad-4595-4b12-b421-5b05ab60318b	NE	Knee-Left	2	ORTHOPEDIC_SURGEON_KNEE	59	59								Family Physician	Routine	BOOKED	4201			Osteoarthritis	Knee - Left	0
1					01a8771d-ca3a-45b6-b5be-0783271b1159	NE	Knee-Right	2	ORTHOPEDIC_SURGEON_KNEE	0	0								Nurse Practitioner	Routine	BOOKED	4201			Osteoarthritis	Knee - Right	3
1					182ddec8-1ecc-4b07-a55b-c5830e3d15ef	NE	Knee-Right	2	ORTHOPEDIC_SURGEON_KNEE	304	304								Nurse Practitioner	Routine	BOOKED	4201			Other-Instability	Knee - Right	0
1					d2478049-c34d-47f7-bc4b-94d083b93803	NE	Knee-Left	2	ORTHOPEDIC_SURGEON_KNEE	60	60								Family Physician	Routine	BOOKED	4201				Knee - Left	1
1					2a1a3965-d6be-4213-877e-24a955a58562	NE	Hip-Left	1	ORTHOPEDIC_SURGEON_HIP										Family Physician	Routine	BOOKED	4201				Hip - Left	13
1	50				b045f780-2c81-4df3-97f5-07dfba7f0900	NE	Hip-Left	1	ORTHOPEDIC_SURGEON_HIP	0	0								Family Physician	Routine	BOOKED	4201			Failed Hip Replacement	Hip - Left	0
1					ddefe288-c07b-4121-aacc-31fac7abcbd2	NE	Hip-Right	1	ORTHOPEDIC_SURGEON_HIP	50	50	0	0						Family Physician	Routine	BOOKED	4201			Osteoarthritis	Hip - Right	0
1					f8396758-b8fc-4213-9b6f-4df869ef837c	NE	Hip-Left	1	ORTHOPEDIC_SURGEON_HIP	48	48	74	74						Nurse Practitioner	Routine	BOOKED	4201			Osteoarthritis	Hip - Left	4
1					f046a87b-edfe-4e3c-a422-1d2c2bd570e5	NE	Hip-Left	1	ORTHOPEDIC_SURGEON_HIP	52	52	0	0						Family Physician	Routine	BOOKED	4201			Osteoarthritis	Hip - Left	1
1					f02ae13a-934a-42b6-b7e9-ac27f37df09b	NE	Hip-Left	1	ORTHOPEDIC_SURGEON_HIP	60	60	0	0						Family Physician	Routine	BOOKED	4201			Osteoarthritis	Hip - Left	0
1					6a8e7219-19a8-4b2b-ae55-7db59e570b0e	NE	Hip-Right	1	ORTHOPEDIC_SURGEON_HIP	48	48	0	0						Specialist	Routine	BOOKED	4201			Osteoarthritis	Hip - Right	2
1					ca230e0f-dab7-4326-b485-9602a4946ec2	NE	Hip-Right	1	ORTHOPEDIC_SURGEON_HIP	0	0								Family Physician	Routine	BOOKED	4201			Osteoarthritis	Hip - Right	1
1					63b32e4b-e663-4d4e-9a5c-81b622e84c20	NE	Hip-Left	1	ORTHOPEDIC_SURGEON_HIP	48	48	80	80						Family Physician	Routine	BOOKED	4201			Osteoarthritis	Hip - Left	3
1	18				865bef02-0657-414b-a234-a6d87b879cd6	NE	Hip-Right	1	ORTHOPEDIC_SURGEON_HIP	62	62	0	0						Family Physician	Routine	BOOKED	4201			Osteoarthritis	Hip - Right	1
1	19			68	c036f761-9d9c-4528-a03d-02d8cac02397	NE	Hip-Right	1	ORTHOPEDIC_SURGEON_HIP	0	0								Family Physician	Routine	BOOKED	4201			Osteoarthritis	Hip - Right	1
1	8				e2d72cf1-e668-4338-9aa0-c7cf1b12fe45	NE	Hip-Bilateral	1	ORTHOPEDIC_SURGEON_HIP	0	0								Family Physician	Routine	BOOKED	4201			Osteoarthritis|Failed Hip Replace	Hip - Bilateral	1
1					ae12f3e2-8434-43a7-91f4-3fff49bf0b70	NE	Hip-Left	1	ORTHOPEDIC_SURGEON_HIP	51	51	0	0						Family Physician	Routine	BOOKED	4201			Osteoarthritis	Hip - Left	3
1					080fddb2-d69e-42f7-b6cb-f8bcb6d7158e	NE	Hip-Left	1	ORTHOPEDIC_SURGEON_HIP	49	49	0	0						Family Physician	Routine	BOOKED	4201			Osteoarthritis	Hip - Left	1
1					3ca2dfc2-5642-4dfe-9245-b340ff74bff2	NE	Hip-Left	1	ORTHOPEDIC_SURGEON_HIP	48	48	74	74						Specialist	Routine	BOOKED	4201			Osteoarthritis	Hip - Left	1
1					54f9bde9-3a57-4b65-ac55-ef762f33c68d	NE	Hip-Right	1	ORTHOPEDIC_SURGEON_HIP	48	48	80	80						Family Physician	Routine	BOOKED	4201			Osteoarthritis	Hip - Right	0
1					51f2917b-efd2-47ca-9f86-8107ee76d4e4	NE	Hip-Right	1	ORTHOPEDIC_SURGEON_HIP	48	48	0	0						Specialist	Routine	BOOKED	4201			Osteoarthritis	Hip - Right	6
1					0800b39a-8059-4f27-85b8-c9e893c8acc7	NE	Hip-Left	1	ORTHOPEDIC_SURGEON_HIP	50	50	0	0						Family Physician	Routine	BOOKED	4201			Osteoarthritis	Hip - Left	0
1					a89b259a-691c-4821-bfe9-ea12039eca9a	NE	Hip-Left	1	ORTHOPEDIC_SURGEON_HIP	48	48			0	0		0		Family Physician	Routine	BOOKED	4201			Osteoarthritis	Hip - Left	2
1					711e061c-cd66-4016-aa58-115e4e9c30f5	NE	Knee-Right	2	ORTHOPEDIC_SURGEON_KNEE										Family Physician	Routine	BOOKED	4201			Osteoarthritis	Knee - Right	1
1					27f2ae35-49d3-4a26-8ee1-9a0fe40cbde0	NE	Knee-Left	2	ORTHOPEDIC_SURGEON_KNEE	45	45	87	87						Specialist	Routine	BOOKED	4201			Osteoarthritis	Knee - Left	1
1					ea97d55f-a57d-4ea4-b0cf-8cc42bb6eb00	NE	Knee-Left	2	ORTHOPEDIC_SURGEON_KNEE	62	62								Nurse Practitioner	Routine	BOOKED	4201			Osteoarthritis	Knee - Left	1
1					9b358c3e-98c5-4244-8297-2a109c74e32c	NE	Knee-Right	2	ORTHOPEDIC_SURGEON_KNEE	47	47	0	0						Family Physician	Routine	BOOKED	4201			Osteoarthritis	Knee - Right	1
1					1ba26071-a5f6-4837-be37-7072de638ee0	NE	Knee-Right	2	ORTHOPEDIC_SURGEON_KNEE	0	0								Family Physician	Routine	BOOKED	4201			Osteoarthritis		5
1	33				d56fb307-a344-42c2-b7ae-6b9423fb7ed5	NE	Knee-Right	2	ORTHOPEDIC_SURGEON_KNEE	94	94								Family Physician	Routine	BOOKED	4201				Knee - Right	1
1					3a456777-1daf-4a70-ad0e-bc8903fad395	NE	Knee-Bilateral	2	ORTHOPEDIC_SURGEON_KNEE	47	47	0	0						Family Physician	Routine	BOOKED	4201			Osteoarthritis	Knee - Bilateral	3
1					e63cc918-de59-48a8-89a9-c7c903e67edd	NE	Knee-Bilateral	2	ORTHOPEDIC_SURGEON_KNEE	59	59								Family Physician	Routine	BOOKED	4201			Osteoarthritis	Knee - Bilateral	4
1					74e36d45-7106-4066-9b34-cf469b1c8dcc	NE	Knee-Right	2	ORTHOPEDIC_SURGEON_KNEE	45	45	0	0						Family Physician	Routine	BOOKED	4201			Osteoarthritis	Knee - Right	2
1					1f762f8c-69db-40d5-9654-980b120ddec4	NE	Knee-Bilateral	2	ORTHOPEDIC_SURGEON_KNEE										Specialist	Routine	BOOKED	4201			Osteoarthritis	Knee - Bilateral	2
1	58				b8c8917c-edf8-4f19-8ce4-ce42c7ba41b9	NE	Knee-Right	2	ORTHOPEDIC_SURGEON_KNEE	0	0								Specialist	Routine	BOOKED	4201			Osteoarthritis	Knee - Right	6
1					39cdd40a-c594-4342-9a85-cc24b2caf1d5	NE	Knee-Bilateral	2	ORTHOPEDIC_SURGEON_KNEE	46	46	87	87						Family Physician	Routine	BOOKED	4201			Osteoarthritis	Knee - Bilateral	2
1	8				28a0df6e-adf4-445b-acf7-43b1941b9fce	NE	Knee-Left	2	ORTHOPEDIC_SURGEON_KNEE	0	0								Family Physician	Routine	BOOKED	4201			Osteoarthritis|Failed Knee Replac	Knee - Left	7
1					2f012d2f-be0c-4743-9413-afe2ef6254b8	NE	Knee-Right	2	ORTHOPEDIC_SURGEON_KNEE	0	0								Family Physician	Routine	BOOKED	4201			Osteoarthritis	Knee - Right	4
1					350b8b9c-1645-4705-a5b2-5b13a2e6b343	NE	Knee-Bilateral	2	ORTHOPEDIC_SURGEON_KNEE	57	57								Specialist	Routine	BOOKED	4201			Osteoarthritis	Knee - Bilateral	5
1					512c987b-1b68-46cd-a158-80a4a0d35087	NE	Knee-Left	2	ORTHOPEDIC_SURGEON_KNEE	330	330								Family Physician	Routine	BOOKED	4201			Osteoarthritis	Knee - Left	11
1					a31d7592-6edb-47e6-81a6-b2ca151bbc90	NE	Knee-Left	2	ORTHOPEDIC_SURGEON_KNEE	45	45	87	87						Specialist	Routine	BOOKED	4201			Osteoarthritis	Knee - Left	1
1					84dc1e54-0e0d-42d0-92ba-ae4de601dff8	NE	Knee-Right	2	ORTHOPEDIC_SURGEON_KNEE	45	45	0	0						Family Physician	Routine	BOOKED	4201			Osteoarthritis	Knee - Right	5
1	14				316a2f1d-aadf-45b8-985a-9f0854e2d301	NE	Knee-Left	2	ORTHOPEDIC_SURGEON_KNEE	0	0								Specialist	Routine	BOOKED	4201			Osteoarthritis	Knee - Left	2
1					3797614a-b217-4541-9b6c-a7c4c94e5b05	NE	Knee-Bilateral	2	ORTHOPEDIC_SURGEON_KNEE	59	59	87	87	0	0		0		Family Physician	Routine	BOOKED	4201			Osteoarthritis	Knee - Bilateral	7
1					b5e3c816-ddda-4187-84ac-9258fe288713	NE	Knee-Bilateral	2	ORTHOPEDIC_SURGEON_KNEE	72	72			0	0		0		Specialist	Routine	BOOKED	4201			Osteoarthritis	Knee - Bilateral	5
1					646f620a-d41e-4667-aa42-d02a2cdec67c	NE	Knee-Right	2	ORTHOPEDIC_SURGEON_KNEE	49	49	0	0						Family Physician	Routine	BOOKED	4201			Osteoarthritis	Knee - Right	2
1					0623993d-75d7-44b5-a337-7012a6df99d1	NE	Knee-Left	2	ORTHOPEDIC_SURGEON_KNEE	45	45	0	0						Family Physician	Routine	BOOKED	4201			Osteoarthritis	Knee - Left	2
1					9b57d67c-fbcb-49aa-b121-a1b91dbe5325	NE	Knee-Right	2	ORTHOPEDIC_SURGEON_KNEE	62	62								Family Physician	Routine	BOOKED	4201			Osteoarthritis|Other-Instability	Knee - Right	5
1					5db8a6e2-96e5-4b1c-acbb-4d88f3aab25c	NE	Knee-Left	2	ORTHOPEDIC_SURGEON_KNEE	59	59								Family Physician	Routine	BOOKED	4201			Osteoarthritis	Knee - Left	5
1					7846a643-6fde-444a-ac68-b42550e379ee	NE	Knee-Right	2	ORTHOPEDIC_SURGEON_KNEE	46	46	87	87						Family Physician	Routine	BOOKED	4201			Osteoarthritis	Knee - Right	6
1					f98ee6f7-4e12-4cde-b8f1-72f72a54da19	NE	Knee-Right	2	ORTHOPEDIC_SURGEON_KNEE	60	60								Family Physician	Routine	BOOKED	4201			Osteoarthritis	Knee - Right	5
1					2d24efd9-b90c-4778-9948-d5419396c55e	NE	Knee-Left	2	ORTHOPEDIC_SURGEON_KNEE	45	45			0	0		0		Other	Routine	BOOKED	4201			Osteoarthritis|Inflammatory Arthr	Knee - Left	1
1	80				55ad99a7-8a4d-478c-9e17-6f65220f2ad1	NE	Knee-Left	2	ORTHOPEDIC_SURGEON_KNEE	0	0								Specialist	Routine	BOOKED	4201			Osteoarthritis	Knee - Left	4
1					ba06b88d-ea28-4ca0-b076-eb019514d6c1	NE	Knee-Left	2	ORTHOPEDIC_SURGEON_KNEE	46	46	87	87						Family Physician	Routine	BOOKED	4201			Osteoarthritis	Knee - Left	3
1					f6a9126b-9b7b-422a-8e62-7e5c1ad09fea	NE	Knee-Left	2	ORTHOPEDIC_SURGEON_KNEE	58	58								Family Physician	Routine	BOOKED	4201			Osteoarthritis	Knee - Left	1
1					14e15b40-a78e-4d89-99fa-ded7d2978435	NE	Knee-Left	2	ORTHOPEDIC_SURGEON_KNEE	0	0								Family Physician	Routine	BOOKED	4201			Osteoarthritis	Knee - Left	2
1					f32518d8-b10f-4798-a74d-cb5b693ce65d	NE	Knee-Bilateral	2	ORTHOPEDIC_SURGEON_KNEE	46	46	0	0						Nurse Practitioner	Routine	BOOKED	4201			Osteoarthritis	Knee - Bilateral	4
1					e8af44f3-90f8-45a6-9054-6ae078952baf	NE	Knee-Left	2	ORTHOPEDIC_SURGEON_KNEE	59	59								Nurse Practitioner	Routine	BOOKED	4201			Osteoarthritis	Knee - Left	6
1					02080b04-d0d1-4709-919f-3e2e17223e63	NE	Knee-Bilateral	2	ORTHOPEDIC_SURGEON_KNEE	0	0								Family Physician	Routine	BOOKED	4201			Osteoarthritis|Other-right side h	Knee - Bilateral	6
1					d3134a23-5555-4627-ad2c-682112ff5fbc	NE	Knee-Left	2	ORTHOPEDIC_SURGEON_KNEE	47	47	0	0						Family Physician	Routine	BOOKED	4201			Other-Known medial meniscal tear,	Knee - Left	9
1					ae5d0f4c-46e4-421d-8c3b-88e9b81be8da	NE	Knee-Right	2	ORTHOPEDIC_SURGEON_KNEE	0	0								Other	Routine	BOOKED	4201			Osteoarthritis	Knee - Right	19
1					bcc8886c-ebae-4d05-9030-0b4465895fba	NE	Knee-Right	2	ORTHOPEDIC_SURGEON_KNEE										Family Physician	Routine	BOOKED	4201			Osteoarthritis	Knee - Right	1
1					b60c84ff-5a1c-4ba8-8411-090fc92138ee	NE	Knee-Bilateral	2	ORTHOPEDIC_SURGEON_KNEE										Resident	Routine	BOOKED	4201			Osteoarthritis	Knee - Bilateral	5
1					f3490dc8-eeb8-4b38-9a6c-5b56e55908f1	NE	Knee-Right	2	ORTHOPEDIC_SURGEON_KNEE	59	59	87	87						Family Physician	Routine	BOOKED	4201			Other-Inferior Medical / meniscus	Knee - Right	5
1					83baa636-8943-46d0-b134-a74dfe387764	NE	Knee-Right	2	ORTHOPEDIC_SURGEON_KNEE	45	45	0	0						Nurse Practitioner	Routine	BOOKED	4201			Osteoarthritis	Knee - Right	4
1					f78502a4-c5ad-423e-864c-16293cdec8e7	NE	Knee-Left	2	ORTHOPEDIC_SURGEON_KNEE	0	0								Family Physician	Routine	BOOKED	4201			Osteoarthritis|Other-Meniscal tea	Knee - Left	6
1					b1a7d5c8-38d8-4008-9b86-1843fdce117f	NE	Knee-Right	2	ORTHOPEDIC_SURGEON_KNEE	0	0								Family Physician	Routine	BOOKED	4201			Other-displaced Meniscal tear	Knee - Right	2
1					4474fcd9-4843-44a8-90b3-b010c5b67efb	NE	Knee-Right	2	ORTHOPEDIC_SURGEON_KNEE	91	91								Family Physician	Routine	BOOKED	4201			Other-Medial Men tear (see MRI)	Knee - Right	1
1					cbf3215d-9786-49a9-9b49-f96eee4e8b6e	NE	Knee-Left	2	ORTHOPEDIC_SURGEON_KNEE	59	59	87	87						Family Physician	Routine	BOOKED	4201			Other-Meniscal Tear, Instability	Knee - Left	3
1					21f67129-a71a-4dd3-9b12-2ab5c10f069e	NE	Knee-Right	2	ORTHOPEDIC_SURGEON_KNEE	0	0								Family Physician	Routine	BOOKED	4201			Osteoarthritis	Knee - Right	3
1					da9e64c1-c4db-43d2-8ccf-79222924bada	NE	Knee-Left	2	ORTHOPEDIC_SURGEON_KNEE	87	87								Family Physician	Routine	BOOKED	4201			Other-Bucket handle tear of medic	Knee - Left	1
1					320b8563-c006-4430-9045-2427229a048e	NE	Knee-Left	2	ORTHOPEDIC_SURGEON_KNEE	0	0								Nurse	Routine	BOOKED	4201			Osteoarthritis	Knee - Left	1
1					1a9a9244-7791-4b6e-b2c2-30004913fb97	NE	Knee-Left	2	ORTHOPEDIC_SURGEON_KNEE	330	330								Family Physician	Routine	BOOKED	4201			Osteoarthritis	Knee - Left	3
1					12b7a455-41f8-4524-b981-f22fb09a84e5	NE	Knee-Right	2	ORTHOPEDIC_SURGEON_KNEE	298	298								Specialist	Routine	BOOKED	4201			Osteoarthritis	Knee - Right	6
1					849fa717-89e4-4df7-b3d1-5e4445870140	NE	Knee-Left	2	ORTHOPEDIC_SURGEON_KNEE	0	0								Nurse Practitioner	Routine	BOOKED	4201			Osteoarthritis	Knee - Left	5
0					350b6dc9-37ca-4515-91fd-9bede8e50b12	NE	Knee-Left	2	ORTHOPEDIC_SURGEON_KNEE	32	32	87	87						Family Physician	Routine	BOOKED	4202			Osteoarthritis	Knee - Left	0
0					dbcd932f-3b97-414a-abaa-c9f1ffa797b5	NE	Knee-Right	2	ORTHOPEDIC_SURGEON_KNEE										Family Physician	Routine	BOOKED	4202			Osteoarthritis	Knee - Right	0
0					43a97419-2549-47d8-8ef2-faf42b92dd3b	NE	Knee-Left	2	ORTHOPEDIC_SURGEON_KNEE										Family Physician	Routine	BOOKED	4202			Other-Meniscus tear	Knee - Left	0
1					e4d57c3a-c4e4-4acb-8322-181777099fe3	NE	Hip-Right	1	ORTHOPEDIC_SURGEON_HIP	0	0								Family Physician	Routine	BOOKED	4202			Osteoarthritis		0
1					585d0cda-1325-4e42-be98-285303512875	NE	Knee-Left	2	ORTHOPEDIC_SURGEON_KNEE	0	0								Family Physician	Routine	BOOKED	4202			Osteoarthritis	Knee - Left	0
1					fdb7ee40-5622-4119-befb-f810501aab4b	NE	Knee-Left	2	ORTHOPEDIC_SURGEON_KNEE	32	32	87	87						Family Physician	Routine	BOOKED	4202			Osteoarthritis	Knee - Left	0
0					8a1c26f5-6702-4c71-a6cf-791be06ad67c	NE	Knee-Left	2	ORTHOPEDIC_SURGEON_KNEE	295	295								Family Physician	Routine	BOOKED	4202			Osteoarthritis	Knee - Left	0
0					0060c23d-888e-4bf0-b3b4-6ab3883d7b7a	NE	Knee-Right	2	ORTHOPEDIC_SURGEON_KNEE	32	32	87	87						Family Physician	Routine	BOOKED	4202			Osteoarthritis	Knee - Right	1
0					7079dc2e-3f60-4501-9d5a-12d261213ed1	NE	Knee-Right	2	ORTHOPEDIC_SURGEON_KNEE	26	26								Family Physician	Routine	BOOKED	4202			Other-Torn medial meniscus	Knee - Right	0
1					729c0342-49f8-4601-b690-8daf59c55f4f	NE	Hip-Left	1	ORTHOPEDIC_SURGEON_HIP	0	0								Specialist	Routine	BOOKED	4202			Other-see referral	Hip - Left	0
1					ee385b72-4fae-41b5-a1d2-10f608a848a2	NE	Hip-Left	1	ORTHOPEDIC_SURGEON_HIP										Family Physician	Routine	BOOKED	4202			Osteoarthritis	Hip - Left	0
1					7a5b4d9f-1dab-4ab5-bfb6-685ef1d8bff5	NE	Hip-Right	1	ORTHOPEDIC_SURGEON_HIP	0	0	0	0						Family Physician	Routine	BOOKED	4202			Osteoarthritis	Hip - Right	7
1					81c34c0e-a25b-4d3d-a6ef-fca5abe71c11	NE	Hip-Left	1	ORTHOPEDIC_SURGEON_HIP	350	350								Family Physician	Routine	BOOKED	4202			Osteoarthritis	Hip - Left	9
1					794fdec1-1df1-4aa4-8448-56298d7212a0	NE	Knee-Left	2	ORTHOPEDIC_SURGEON_KNEE										Family Physician	Routine	BOOKED	4202			Osteoarthritis	Knee - Left	3
1					38d251a0-b0e4-42e4-899f-af4fa22747fe	NE	Knee-Right	2	ORTHOPEDIC_SURGEON_KNEE										Family Physician	Routine	BOOKED	4202			Osteoarthritis	Knee - Right	340
1					8c5e30e2-3d31-4862-bac1-4df89e3e8b62	NE	Knee-Bilateral	2	ORTHOPEDIC_SURGEON_KNEE	0	0								Family Physician	Routine	BOOKED	4202			Osteoarthritis	Knee - Bilateral	1
1					e081f895-9057-49b7-b75b-ced5aafaa2d8	NE	Knee-Bilateral	2	ORTHOPEDIC_SURGEON_KNEE	295	295								Family Physician	Routine	BOOKED	4202			Osteoarthritis	Knee - Bilateral	0
1					1a97d7de-0f7a-4d75-b703-fb0f1736a4e7	NE	Knee-Bilateral	2	ORTHOPEDIC_SURGEON_KNEE	295	295								Family Physician	Routine	BOOKED	4202			Osteoarthritis	Knee - Bilateral	0
1					ff59b4d3-7d36-4dcd-b5b9-f31d5fc6a7bf	NE	Knee-Right	2	ORTHOPEDIC_SURGEON_KNEE										Family Physician	Routine	BOOKED	4202			Osteoarthritis	Knee - Right	0
0	79				5c0d5898-493e-4b5f-b259-5681153f85dc	NE	Knee-Left	2	ORTHOPEDIC_SURGEON_KNEE	95	95	0	0	24	0		0		Family Physician	Routine	BOOKED	4134			Osteoarthritis	Knee - Left	1
0					a51f2f7e-e95a-4fba-b7ae-11bc7c4faa6b	NE	Knee-Bilateral	2	ORTHOPEDIC_SURGEON_KNEE	39	39	0	0						Family Physician	Routine	BOOKED	4134			Osteoarthritis	Knee - Bilateral	342
0					c44b5eba-f6f7-4031-9ffc-56a05188f88b	NE	Knee-Right	2	ORTHOPEDIC_SURGEON_KNEE										Family Physician	Routine	BOOKED	4134			Other-pain since injury on medial	Knee - Right	341
0					5022edfb-aa81-48ee-ab32-7bfa2ab8142a	NE	Knee-Bilateral	2	ORTHOPEDIC_SURGEON_KNEE										Family Physician	Routine	BOOKED	4134			Osteoarthritis	Knee - Bilateral	343
1					4a5fcc27-98fd-4d96-81fa-ef277dd551aa	NE	Hip-Right	1	ORTHOPEDIC_SURGEON_HIP										Family Physician	Routine	BOOKED	4134			Osteoarthritis	Hip - Right	0
1					34739ed6-eb46-4ec0-b1d8-491cb6acbcc3	NE	Hip-Left	1	ORTHOPEDIC_SURGEON_HIP	0	0	0	0						Family Physician	Routine	BOOKED	4134				Hip - Left	1
1					72fe84dd-9c6e-4f85-a2eb-ab0e2aabedd7	NE	Hip-Left	1	ORTHOPEDIC_SURGEON_HIP										Family Physician	Routine	BOOKED	4134			Osteoarthritis	Hip - Left	0
1	0			168	aa9f1ff0-4a4e-4695-8f8c-31d3a18a656a	NE	Hip-Left	1	ORTHOPEDIC_SURGEON_HIP	0	0	0	0						Family Physician	Routine	BOOKED	4134			Other-Ocean ID/Education	Hip - Left	0
1					8470c791-734f-4619-88d2-c60c14d017f2	NE	Hip-Bilateral	1	ORTHOPEDIC_SURGEON_HIP	53	53	0	0						Family Physician	Routine	BOOKED	4134			Osteoarthritis	Hip - Bilateral	1
1					91849e71-99d8-489c-bcfd-f8616ebfe77c	NE	Hip-Right	1	ORTHOPEDIC_SURGEON_HIP	102	102	0	0						Specialist	Routine	BOOKED	4134			Osteoarthritis	Hip - Right	0
1					342b7338-cee5-44e9-8193-5848318e9c43	NE	Hip-Left	1	ORTHOPEDIC_SURGEON_HIP	0	0	0	0						Family Physician	Routine	BOOKED	4134				Hip - Left	0
1					7a89350b-20cf-4347-a166-f70edf0c9f1b	NE	Hip-Right	1	ORTHOPEDIC_SURGEON_HIP	0	0	0	0						Specialist	Routine	BOOKED	4134			Osteoarthritis	Hip - Right	2
1					00a0b344-4a98-41f3-a736-d8317f5106b1	NE	Hip-Left	1	ORTHOPEDIC_SURGEON_HIP	95	95	0	0						Specialist	Routine	BOOKED	4134			Osteoarthritis	Hip - Left	0
1	0			14	207178cd-061e-411e-8a50-49c261ac3d1d	NE	Hip-Right	1	ORTHOPEDIC_SURGEON_HIP	80	80	0	0						Specialist	Routine	BOOKED	4134			Osteoarthritis	Hip - Right	1
1	76				28a7c36e-84d3-4180-8382-eb7767a5e0fa	NE	Hip-Left	1	ORTHOPEDIC_SURGEON_HIP	102	102	0	0						Family Physician	Routine	BOOKED	4134			Osteoarthritis	Hip - Left	0
1					b063298c-f6c2-42d6-ba14-d533d5e93034	NE	Hip-Right	1	ORTHOPEDIC_SURGEON_HIP	0	0	0	0						Family Physician	Routine	BOOKED	4134			Osteoarthritis	Hip - Right	0
1					436ff386-b5dd-42e5-9222-7667c02590e1	NE	Hip-Bilateral	1	ORTHOPEDIC_SURGEON_HIP	53	53	0	0						Other	Routine	BOOKED	4134			Osteoarthritis	Hip - Bilateral	1
1					011baacf-cdf7-4efe-b7e5-e04eddf274ca	NE	Hip-Bilateral	1	ORTHOPEDIC_SURGEON_HIP	0	0	0	0						Specialist	Routine	BOOKED	4134			Osteoarthritis	Hip - Bilateral	1
1					48abcc02-4585-400a-a134-442e5e898ec2	NE	Hip-Left	1	ORTHOPEDIC_SURGEON_HIP	0	0	0	0						Specialist	Routine	BOOKED	4134			Osteoarthritis	Hip - Left	0
1					3f646709-a555-4825-a724-b9c77a971039	NE	Hip-Right	1	ORTHOPEDIC_SURGEON_HIP	95	95	0	0						Specialist	Routine	BOOKED	4134			Osteoarthritis	Hip - Right	0
1	56				f4261aa0-448e-4d9f-b455-b99c9ded6efb	NE	Hip-Right	1	ORTHOPEDIC_SURGEON_HIP	0	0	0	0						Family Physician	Routine	BOOKED	4134				Hip - Right	0
1	62				fb11e4c5-d2d3-4e93-8f6f-e8c8c173a971	NE	Hip-Left	1	ORTHOPEDIC_SURGEON_HIP	0	0	0	0						Other	Routine	BOOKED	4134			Osteoarthritis	Hip - Left	0
1	29		14		ca94fe9c-577f-46c0-9ee5-22f1987c541a	NE	Hip-Bilateral	1	ORTHOPEDIC_SURGEON_HIP	0	0								Nurse	Routine	BOOKED	4134			Osteoarthritis	Hip - Bilateral	3
1	49		45	119	d7d1419c-fbfd-4505-9afb-90b0be314bf3	NE	Hip-RightKnee-Right	1	ORTHOPEDIC_SURGEON_KNEE										Family Physician	Routine	BOOKED	4134			Osteoarthritis	Knee - Right	0
1					c04bb75c-6f31-4e90-a70a-13b58d8dcd88	NE	Hip-Bilateral	1	ORTHOPEDIC_SURGEON_HIP	53	53	0	0						Family Physician	Routine	BOOKED	4134			Osteoarthritis	Hip - Bilateral	1
1	53				6fa39823-b8a9-4394-86cc-24584bca96fc	NE	Hip-Bilateral	1	ORTHOPEDIC_SURGEON_HIP	80	80	0	0						Family Physician	Routine	BOOKED	4134			Osteoarthritis	Hip - Bilateral	0
1					d9b7ca0f-3ea4-435f-8f71-c74deb86063e	NE	Hip-Bilateral	1	ORTHOPEDIC_SURGEON_HIP	0	0								Family Physician	Routine	BOOKED	4134			Osteoarthritis	Hip - Bilateral	1
1					3f24fbec-c212-43ac-b8cd-0aa373143e1a	NE	Hip-Right	1	ORTHOPEDIC_SURGEON_HIP	88	88								Specialist	Routine	BOOKED	4134			Osteoarthritis	Hip - Right	0
1					0092a200-2efa-4a89-be16-b71b34e271cf	NE	Hip-Bilateral	1	ORTHOPEDIC_SURGEON_HIP	350	350								Family Physician	Routine	BOOKED	4134			Osteoarthritis	Hip - Bilateral	0
1	0			295	c5d63870-a457-40e8-857f-a6191e0ac789	NE	Hip-Left	1	ORTHOPEDIC_SURGEON_HIP	0	0	0	0						Specialist	Routine	BOOKED	4134			Osteoarthritis|Other-Ocean ID/ Ed	Hip - Left	1
1	0				b8bf6381-4639-4fe4-a02f-0eb0fbb09afb	NE	Hip-Right	1	ORTHOPEDIC_SURGEON_HIP	36	36	0	0						Family Physician	Routine	BOOKED	4134			Osteoarthritis	Hip - Right	1
1	22				9f987180-a4db-4fda-b381-08c9a8aa7121	NE	Hip-Bilateral	1	ORTHOPEDIC_SURGEON_HIP	55	55	0	0						Nurse	Routine	BOOKED	4134			Osteoarthritis|Other-Subchondral	Hip - Bilateral	0
1	8			89	9d891b95-1a59-49a9-b61a-9ea30ae47adc	NE	Hip-Left	1	ORTHOPEDIC_SURGEON_HIP	0	0	0	0						Family Physician	Routine	BOOKED	4134			Osteoarthritis	Hip - Left	1
1					0c028f5b-08ea-4bef-93a6-fac6535cc969	NE	Hip-Bilateral	1	ORTHOPEDIC_SURGEON_HIP										Family Physician	Routine	BOOKED	4134			Other-Pain	Hip - Bilateral	0
1					2e0e4942-397f-4f0b-b0d4-302d7e444eb2	NE	Hip-Right	1	ORTHOPEDIC_SURGEON_HIP										Family Physician	Routine	BOOKED	4134			Osteoarthritis	Hip - Right	1
1					37862910-04c5-4105-8d42-b47df783fa8e	NE	Hip-Left	1	ORTHOPEDIC_SURGEON_HIP	53	53								Nurse Practitioner	Routine	BOOKED	4134			Osteoarthritis|Other-NY D Ultraso	Hip - Left	1
1					ff4ead58-a3c5-4550-8f2d-465f7e58709d	NE	Hip-Right	1	ORTHOPEDIC_SURGEON_HIP	49	49	0	0						Family Physician	Routine	BOOKED	4134			Osteoarthritis	Hip - Right	0
1					584bab31-aa7f-4c69-b4e7-f250dea754cc	NE	Hip-Right	1	ORTHOPEDIC_SURGEON_HIP	81	81								Family Physician	Routine	BOOKED	4134			Osteoarthritis	Hip - Right	1
1					005d136c-672a-4e28-89c7-293a7b68847d	NE	Hip-Right	1	ORTHOPEDIC_SURGEON_HIP	95	95	0	0						Specialist	Routine	BOOKED	4134				Hip - Right	0
1	28				17c953bc-2dad-40d5-a54d-bdb83a236bfd	NE	Hip-Right	1	ORTHOPEDIC_SURGEON_HIP	81	81	0	0						Family Physician	Routine	BOOKED	4134			Osteoarthritis	Hip - Right	0
1					171c42df-90d5-4547-92be-f8867c8e73b0	NE	Hip-Left	1	ORTHOPEDIC_SURGEON_HIP										Family Physician	Routine	BOOKED	4134			Other-Opinion requested	Hip - Left	1
1					efcd12fd-4e36-4b8e-b31f-7dc09a4c1cdc	NE	Hip-Right	1	ORTHOPEDIC_SURGEON_HIP	102	102	0	0						Specialist	Routine	BOOKED	4134			Osteoarthritis	Hip - Right	1
1					f1d63563-530f-4710-ab06-ed25b71480ba	NE	Hip-Right	1	ORTHOPEDIC_SURGEON_HIP										Specialist	Routine	BOOKED	4134			Osteoarthritis	Hip - Right	0
1					6421cd31-54e3-4ab4-a14b-2ba7fbaec660	NE	Hip-Right	1	ORTHOPEDIC_SURGEON_HIP	49	49								Family Physician	Routine	BOOKED	4134			Osteoarthritis	RIGHT HIP	0
1					b21c2eb6-af53-4f8b-8d5d-34081dc627a9	NE	Hip-Left	1	ORTHOPEDIC_SURGEON_HIP	53	53	74	74						Nurse Practitioner	Routine	BOOKED	4134			Other-degenerative changes	Hip - Left	0
1	80		41		ca840f26-2898-4bc3-b991-88ea4e6c3391	NE	Knee-Right	2	ORTHOPEDIC_SURGEON_KNEE										Family Physician	Routine	BOOKED	4134			Osteoarthritis	Knee - Right	0
1					8942e267-85d9-4176-bf13-a7a2001943b8	NE	Knee-Left	2	ORTHOPEDIC_SURGEON_KNEE	102	102	0	0						Nurse Practitioner	Routine	BOOKED	4134			Osteoarthritis	Knee - Left	1
1	118				9aab0153-30c3-447c-89ec-5cc5cd8b3723	NE	Knee-Bilateral	2	ORTHOPEDIC_SURGEON_KNEE	82	82								Family Physician	Routine	BOOKED	4134			Osteoarthritis	Knee - Bilateral	0
1					f5fa784f-d4d1-49a4-8908-8092b0f8511e	NE	Knee-Right	2	ORTHOPEDIC_SURGEON_KNEE										Family Physician	Routine	BOOKED	4134			Osteoarthritis	Knee - Right	0
1					b25d2797-aba3-4adf-a3d2-2581b61b77d7	NE	Knee-Right	2	ORTHOPEDIC_SURGEON_KNEE	75	75	0	0						Specialist	Routine	BOOKED	4134				Knee - Right	0
1					fec5f0de-3385-4066-a4d5-cb41892ad9ce	NE	Knee-Right	2	ORTHOPEDIC_SURGEON_KNEE	0	0	0	0						Family Physician	Routine	BOOKED	4134			Osteoarthritis	Knee - Right	0
1					03f9e539-f7bf-4128-8d0e-91372b61ffb9	NE	Knee-Left	2	ORTHOPEDIC_SURGEON_KNEE										Family Physician	Routine	BOOKED	4134			Osteoarthritis	Knee - Left	0
1					87f42c5b-a75f-48ca-b8dd-12d472b79a21	NE	Knee-Right	2	ORTHOPEDIC_SURGEON_KNEE	59	59			0	0		0		Family Physician	Routine	BOOKED	4134			Inflammatory Arthritis	Knee - Right	1
1	162				bfe76ac5-424b-441b-bac2-6de1b22dcf8e	NE	Knee-Bilateral	2	ORTHOPEDIC_SURGEON_KNEE	0	0	0	0						Family Physician	Routine	BOOKED	4134			Osteoarthritis	Knee - Bilateral	0
1					f9cbc05f-0ea7-4f51-bf75-60563821baaa	NE	Knee-Left	2	ORTHOPEDIC_SURGEON_KNEE	0	0								Nurse Practitioner	Routine	BOOKED	4134			Osteoarthritis	Knee - Left	1
1					0d28b66f-a5ed-4db3-aa91-7b5d2ce14f74	NE	Knee-Right	2	ORTHOPEDIC_SURGEON_KNEE	0	0								Family Physician	Routine	BOOKED	4134			Osteoarthritis	Knee - Right	0
1	0			204	65b65051-dc7e-4bbc-bd37-fc67bac6cc50	NE	Knee-Right	2	ORTHOPEDIC_SURGEON_KNEE	0	0	0	0						Specialist	Routine	BOOKED	4134			Other-Ocean ID/ education	Knee - Right	3
1					8d591604-0b49-493b-a3f6-85b6cd57936b	NE	Knee-Right	2	ORTHOPEDIC_SURGEON_KNEE	75	75	0	0						Specialist	Routine	BOOKED	4134				Knee - Right	0
1					c7402751-82f1-4e29-8ba7-78a881137329	NE	Knee-Right	2	ORTHOPEDIC_SURGEON_KNEE	75	75	0	0						Specialist	Routine	BOOKED	4134			Other-See referral	Knee - Right	1
1					4129c34b-f741-4c5c-9ff4-026a98ade902	NE	Knee-Left	2	ORTHOPEDIC_SURGEON_KNEE	0	0								Specialist	Routine	BOOKED	4134			Osteoarthritis	Knee - Left	1
1					ce118138-6efe-43bb-8b9a-647ced80ac7f	NE	Knee-Right	2	ORTHOPEDIC_SURGEON_KNEE	62	62	0	0						Family Physician	Routine	BOOKED	4134			Osteoarthritis	Knee - Right	0
1	0			141	f19e6a41-148a-4b9e-b380-4f14b99f88ec	NE	Knee-Right	2	ORTHOPEDIC_SURGEON_KNEE	0	0	0	0						Specialist	Routine	BOOKED	4134			Osteoarthritis	Knee - Right	1
1					21537a0f-4da6-4951-9abf-7f3bd3c08124	NE	Knee-Bilateral	2	ORTHOPEDIC_SURGEON_KNEE	59	59								Family Physician	Routine	BOOKED	4134			Osteoarthritis	Knee - Bilateral	1
1					cb795d00-2de0-4b2d-9b90-18490d145411	NE	Knee-Right	2	ORTHOPEDIC_SURGEON_KNEE										Family Physician	Routine	BOOKED	4134			Osteoarthritis	Knee - Right	0
1					bea2b730-bf27-464c-9718-0ba380864c92	NE	Knee-Right	2	ORTHOPEDIC_SURGEON_KNEE	75	75	0	0						Specialist	Routine	BOOKED	4134				Knee - Right	0
1					2c4c80f1-b8cb-4b32-b1eb-c986945aa7a1	NE	Knee-Bilateral	2	ORTHOPEDIC_SURGEON_KNEE										Specialist	Routine	BOOKED	4134			Inflammatory Arthritis	Knee - Bilateral	0
1					52edee15-f6f7-43e9-a2a4-e9f3c4cb2626	NE	Knee-Bilateral	2	ORTHOPEDIC_SURGEON_KNEE										Family Physician	Routine	BOOKED	4134			Osteoarthritis	Knee - Bilateral	1
1					abb41ae5-06f3-438f-8237-7012cae369d6	NE	Knee-Left	2	ORTHOPEDIC_SURGEON_KNEE	288	288								Family Physician	Routine	BOOKED	4134			Osteoarthritis	Knee - Left	0
1					facfdccd-325c-4ff0-9a7a-0e6e0146f000	NE	Knee-Right	2	ORTHOPEDIC_SURGEON_KNEE										Family Physician	Routine	BOOKED	4134			Osteoarthritis	Knee - Right	1
1					24778373-d72b-44a7-9509-b60604626621	NE	Knee-Bilateral	2	ORTHOPEDIC_SURGEON_KNEE	39	39	0	0						Other	Routine	BOOKED	4134			Osteoarthritis	Knee - Bilateral	0
1					e28d2cf5-c0c5-4861-9e2b-6e92196c79b8	NE	Knee-Bilateral	2	ORTHOPEDIC_SURGEON_KNEE	87	87	0	0						Specialist	Routine	BOOKED	4134			Osteoarthritis	Knee - Bilateral	0
1					e19a790a-1ef3-4f48-8b9a-8064d68c52f1	NE	Knee-Right	2	ORTHOPEDIC_SURGEON_KNEE										Family Physician	Routine	BOOKED	4134			Osteoarthritis|Other-with effusio	Knee - Right	1
1					451f1e8d-f62e-4513-ba11-f4f7a8b18cb1	NE	Knee-Left	2	ORTHOPEDIC_SURGEON_KNEE	0	0	0	0						Specialist	Routine	BOOKED	4134			Osteoarthritis	Knee - Left	1
1	97				03fc27f0-46b1-47ca-b2a9-2419286cf671	NE	Knee-Right	2	ORTHOPEDIC_SURGEON_KNEE	124	124	0	0						Family Physician	Routine	BOOKED	4134			Osteoarthritis	Knee - Right	2
1					b9b48006-ebbd-46d4-be39-ca2e8b54c918	NE	Knee-Left	2	ORTHOPEDIC_SURGEON_KNEE	75	75	0	0						Specialist	Routine	BOOKED	4134			Osteoarthritis	Knee - Left	0
1	1				e2a7d1b6-bea2-4ce7-9d77-ad5fdc861efe	NE	Knee-Right	2	ORTHOPEDIC_SURGEON_KNEE	0	0								Specialist	Routine	BOOKED	4134				Knee - Right	0
1	0				b444f021-92c9-4b1c-92da-208423a3fbda	NE	Knee-Bilateral	2	ORTHOPEDIC_SURGEON_KNEE	63	63	0	0						Specialist	Routine	BOOKED	4134			Osteoarthritis	Knee - Bilateral	1
1					8f974ef2-117b-4b14-b941-080a817617fd	NE	Knee-Bilateral	2	ORTHOPEDIC_SURGEON_KNEE										Family Physician	Routine	BOOKED	4134			Osteoarthritis	Knee - Bilateral	0
1					75b13a95-4d32-4103-9684-e508cd71fbad	NE	Knee-Left	2	ORTHOPEDIC_SURGEON_KNEE	75	75	0	0						Specialist	Routine	BOOKED	4134				Knee - Bilateral	1
1					74a21fc8-7189-41b9-9a51-2328667aeb4c	NE	Knee-Left	2	ORTHOPEDIC_SURGEON_KNEE	0	0	0	0						Specialist	Routine	BOOKED	4134			Osteoarthritis	Knee - Left	1
1	32				b5e05112-323c-4eb6-8207-81d1ab8c7200	NE	Knee-Right	2	ORTHOPEDIC_SURGEON_KNEE	0	0								Family Physician	Routine	BOOKED	4134			Osteoarthritis	Knee - Right	0
1					5abbc5a9-7cca-4b05-bfa8-d63072e793ac	NE	Knee-Right	2	ORTHOPEDIC_SURGEON_KNEE	0	0								Family Physician	Routine	BOOKED	4134			Other-see referral	Knee - Right	0
1					358f2daf-c1f8-426a-a719-38bda0d7f67f	NE	Knee-Right	2	ORTHOPEDIC_SURGEON_KNEE	0	0								Family Physician	Routine	BOOKED	4134			Osteoarthritis		1
1					9fbda1b8-49d3-478b-821b-cde742b3ff73	NE	Knee-Right	2	ORTHOPEDIC_SURGEON_KNEE	47	47								Family Physician	Routine	BOOKED	4134			Other-Mensical tear	Knee - Right	0
1					8d34708f-6109-43f4-b4c8-4e74c882cba5	NE	Knee-Bilateral	2	ORTHOPEDIC_SURGEON_KNEE	39	39	0	0						Family Physician	Routine	BOOKED	4134			Osteoarthritis	Knee - Bilateral	0
1					267d8e5a-cf1a-44dc-b4bf-e7e7ff913ac2	NE	Knee-Left	2	ORTHOPEDIC_SURGEON_KNEE										Family Physician	Routine	BOOKED	4134			Osteoarthritis	Knee - Left	1
1					01917a2f-d8ec-4d7e-bfd7-3db96fb95bec	NE	Knee-Left	2	ORTHOPEDIC_SURGEON_KNEE	0	0								Specialist	Routine	BOOKED	4134			Osteoarthritis	Knee - Bilateral	0
1					b6208ef0-57b4-409c-90fa-9b4f897448d9	NE	Knee-Bilateral	2	ORTHOPEDIC_SURGEON_KNEE	0	0								Family Physician	Routine	BOOKED	4134			Osteoarthritis	Knee - Bilateral	0
1	0			165	b7d3ef25-e475-45c9-89f6-844e6b13217a	NE	Knee-Right	2	ORTHOPEDIC_SURGEON_KNEE	0	0	0	0						Specialist	Routine	BOOKED	4134			Osteoarthritis|Other-Ocean ID / E	Knee - Right	1
1	73				0057cc6f-5f4e-4111-9fcb-48c07758fc41	NE	Knee-Bilateral	2	ORTHOPEDIC_SURGEON_KNEE	90	90	0	0						Family Physician	Routine	BOOKED	4134			Osteoarthritis	Knee - Bilateral	0
1					ac6303cf-3c70-4fbc-ae78-2e1306a103d2	NE	Knee-Right	2	ORTHOPEDIC_SURGEON_KNEE	0	0								Specialist	Routine	BOOKED	4134			Osteoarthritis	Knee - Bilateral	0
1					a324f402-dabb-4311-b691-d2699e9199fb	NE	Knee-Bilateral	2	ORTHOPEDIC_SURGEON_KNEE	47	47								Family Physician	Routine	BOOKED	4134			Osteoarthritis	Knee - Bilateral	0
1	0				30cdb8fa-1113-4104-b314-7fe75400c303	NE	Knee-Right	2	ORTHOPEDIC_SURGEON_KNEE	73	73	0	0						Family Physician	Routine	BOOKED	4134			Osteoarthritis	Knee - Right	0
1					1e71175e-851c-4f53-b496-c181f427f719	NE	Knee-Left	2	ORTHOPEDIC_SURGEON_KNEE	39	39	0	0						Family Physician	Routine	BOOKED	4134			Osteoarthritis|Other-MCL tear	Knee - Left	5
1					d2bf8b88-6108-43fc-ad51-71e810de16a7	NE	Knee-Bilateral	2	ORTHOPEDIC_SURGEON_KNEE	47	47								Family Physician	Routine	BOOKED	4134			Osteoarthritis	Knee - Bilateral	1
1					03b4f5f9-f5d5-4b0a-a54d-c518b8bd2df4	NE	Knee-Left	2	ORTHOPEDIC_SURGEON_KNEE										Family Physician	Routine	BOOKED	4134			Osteoarthritis	Knee - Left	1
1					a627c5fb-51fe-4df9-b0c9-85c1a4f5d6e6	NE	Knee-Bilateral	2	ORTHOPEDIC_SURGEON_KNEE	82	82								Family Physician	Routine	BOOKED	4134			Osteoarthritis	Knee - Bilateral	1
1					5f1fdba3-f99d-4216-b394-e95e77d26aa2	NE	Knee-Bilateral	2	ORTHOPEDIC_SURGEON_KNEE										Family Physician	Routine	BOOKED	4134			Osteoarthritis	Knee - Bilateral	1
[truncated: 13,504 more rows]
