# Supplementary material for: The impact of integrating electronic referral within a musculoskeletal model of care on wait time to receive orthopedic care in Ontario
Source: PLoS One. 2020 Nov 3;15(11):e0241624. doi: 10.1371/journal.pone.0241624 (PMC7608881; doi:10.1371/journal.pone.0241624)
Supplement: S2 Data — (XLSX) [file pone.0241624.s002.xlsx]

## Sheet: PATIENT DATA ONLY MSK
OrigSiteName	SubmissionSource	Type_of_referral	Q1_OverallSatisfaction	Reasonabletime	Gender	Age
ESC - SCA Program	Public Online Questionnaire	Orthopedics - hip	Very satisfied	Agree	Male	70 or older
ESC - SCA Program	Public Online Questionnaire	Orthopedics - hip	Satisfied	Agree	Female	70 or older
ESC - SCA Program	Public Online Questionnaire	Orthopedics - knee	Very satisfied	Agree	Female	50-59
ESC - SCA Program	Public Online Questionnaire	Orthopedics - knee	Very satisfied	Agree	Female	60-69
ESC - SCA Program	Public Online Questionnaire	Orthopedics - knee	Satisfied	Agree	Female	60-69
NE - SCA Program	Public Online Questionnaire	Orthopedics - knee	Very satisfied		Female	60-69
ESC - SCA Program	Public Online Questionnaire	Orthopedics - hip	Satisfied		Female	70 or older
ESC - SCA Program	Public Online Questionnaire	Orthopedics - hip	Very satisfied	Agree	Female	60-69
ESC - SCA Program	Public Online Questionnaire	Orthopedics - hip	Very satisfied	Strongly agree	Male	50-59
ESC - SCA Program	Public Online Questionnaire	Orthopedics - hip	Very satisfied	Agree	Male	60-69
ESC - SCA Program	Public Online Questionnaire	Orthopedics - hip	Satisfied	Strongly agree	Female	70 or older
ESC - SCA Program	Public Online Questionnaire	Orthopedics - hip	Satisfied	Agree	Male	70 or older
ESC - SCA Program	Public Online Questionnaire	Orthopedics - knee	Satisfied	Strongly agree	Female	50-59
ESC - SCA Program	Public Online Questionnaire	Orthopedics - hip	Very satisfied	Strongly agree	Female	50-59
ESC - SCA Program	Public Online Questionnaire	Orthopedics - knee	Satisfied	Strongly agree	Female	70 or older
ESC - SCA Program	Public Online Questionnaire	Orthopedics - knee	Very satisfied	Agree	Male	70 or older
ESC - SCA Program	Public Online Questionnaire	Orthopedics - knee	Satisfied	Agree	Male	70 or older
NE - SCA Program	Public Online Questionnaire	Orthopedics - knee	Very satisfied	Strongly agree	Female	60-69
ESC - SCA Program	Public Online Questionnaire	Orthopedics - knee	Very satisfied	Strongly agree	Female	70 or older
ESC - SCA Program	Public Online Questionnaire	Orthopedics - hip	Very satisfied	Strongly agree	Female	50-59
ESC - SCA Program	Public Online Questionnaire	Orthopedics - hip	Very satisfied	Agree	Male	50-59
ESC - SCA Program	Public Online Questionnaire	Orthopedics - hip	Satisfied	Agree	Male	70 or older
WW - SCA Program	Public Online Questionnaire	Orthopedics - hip	Satisfied	Agree	Female	70 or older
SE - SCA Program	Public Online Questionnaire	Orthopedics - knee	Very satisfied	Agree	Female	50-59
ESC - SCA Program	Public Online Questionnaire	Orthopedics - knee	Very satisfied	Strongly agree	Female	70 or older
ESC - SCA Program	Public Online Questionnaire	Orthopedics - hip	Very satisfied	Agree	Female	60-69
ESC - SCA Program	Public Online Questionnaire	Orthopedics - knee	Satisfied
ESC - SCA Program	Public Online Questionnaire	Orthopedics - knee	Very satisfied	Agree	Male	60-69
SE - SCA Program	Public Online Questionnaire	Orthopedics - knee	Very satisfied	Agree	Male	70 or older
WW - SCA Program	Public Online Questionnaire	Orthopedics - hip	Satisfied	Agree	Male	60-69
WW - SCA Program	Public Online Questionnaire	Orthopedics - hip	Very dissatisfied	Agree	Female	70 or older
ESC - SCA Program	Public Online Questionnaire	Orthopedics - knee	Very satisfied	Strongly agree	Female	70 or older
ESC - SCA Program	Public Online Questionnaire	Orthopedics - knee	Very dissatisfied	Strongly agree	Female	60-69
WW - SCA Program	Public Online Questionnaire	Orthopedics - hip	Satisfied	Agree	Male	60-69
ESC - SCA Program	Public Online Questionnaire	Orthopedics - hip	Very dissatisfied	Agree	Male	70 or older
WW - SCA Program	Public Online Questionnaire	Orthopedics - knee	Very satisfied	Strongly agree	Female	60-69
WW - SCA Program	Public Online Questionnaire	Orthopedics - hip	Very satisfied	Agree	Female	50-59
WW - SCA Program	Public Online Questionnaire	Orthopedics - hip	Very satisfied	Agree	Female	60-69
WW - SCA Program	Public Online Questionnaire	Orthopedics - knee	Very satisfied	Disagree	Female	70 or older
ESC - SCA Program	Public Online Questionnaire	Orthopedics - hip	Dissatisfied	Disagree	Female	70 or older
WW - SCA Program	Public Online Questionnaire	Orthopedics - knee	Satisfied	Disagree	Male	60-69
ESC - SCA Program	Public Online Questionnaire	Orthopedics - knee	Satisfied	Agree	Male	70 or older
ESC - SCA Program	Public Online Questionnaire	Orthopedics - knee	Satisfied	Disagree	Male	60-69
ESC - SCA Program	Public Online Questionnaire	Orthopedics - knee	Satisfied		Female	60-69
ESC - SCA Program	Public Online Questionnaire	Orthopedics - knee	Satisfied	Agree	Female	60-69
ESC - SCA Program	Public Online Questionnaire	Orthopedics - knee	Very satisfied	Agree	Female	70 or older
ESC - SCA Program	Public Online Questionnaire	Orthopedics - knee	Very satisfied	Agree	Female	70 or older
ESC - SCA Program	Public Online Questionnaire	Orthopedics - hip	Satisfied	Agree	Female	60-69
ESC - SCA Program	Public Online Questionnaire	Orthopedics - knee	Very satisfied	Agree	Male	60-69
WW - SCA Program	Public Online Questionnaire	Orthopedics - knee	Very satisfied	Agree	Female	40-49
WW - SCA Program	Public Online Questionnaire	Orthopedics - knee	Very satisfied	Agree	Male	50-59
NE - SCA Program	Public Online Questionnaire	Orthopedics - knee	Satisfied	Agree	Female	70 or older
ESC - SCA Program	Public Online Questionnaire	Orthopedics - knee	Very satisfied	Strongly agree	Male	60-69
ESC - SCA Program	Public Online Questionnaire	Orthopedics - knee	Very satisfied	Strongly agree	Male	70 or older
ESC - SCA Program	Public Online Questionnaire	Orthopedics - hip	Very satisfied	Agree	Male	60-69
WW - SCA Program	Public Online Questionnaire	Orthopedics - hip	Very satisfied	Strongly agree	Female	70 or older
ESC - SCA Program	Public Online Questionnaire	Orthopedics - knee	Very satisfied	Agree	Female	60-69
WW - SCA Program	Public Online Questionnaire	Orthopedics - knee	Satisfied	Agree	Male	70 or older
ESC - SCA Program	Public Online Questionnaire	Orthopedics - knee	Very satisfied	Strongly agree	Male	50-59
ESC - SCA Program	Public Online Questionnaire	Orthopedics - knee	Satisfied	Strongly agree	Male	70 or older
WW - SCA Program	Public Online Questionnaire	Orthopedics - knee	Very satisfied	Strongly agree	Male	60-69
ESC - SCA Program	Public Online Questionnaire	Orthopedics - knee	Satisfied	Agree	Female	50-59
ESC - SCA Program	Public Online Questionnaire	Orthopedics - knee	Dissatisfied	Agree	Male	70 or older
ESC - SCA Program	Public Online Questionnaire	Orthopedics - hip	Very satisfied	Agree	Male	60-69
ESC - SCA Program	Public Online Questionnaire	Orthopedics - knee	Very satisfied	Agree	Male	70 or older
WW - SCA Program	Public Online Questionnaire	Orthopedics - hip	Very satisfied	Strongly agree	Female	70 or older
ESC - SCA Program	Public Online Questionnaire	Orthopedics - knee	Very dissatisfied	Disagree	Female	50-59
ESC - SCA Program	Public Online Questionnaire	Orthopedics - hip	Very satisfied	Agree	Male	70 or older
ESC - SCA Program	Public Online Questionnaire	Orthopedics - knee	Satisfied	Strongly agree	Male	70 or older
ESC - SCA Program	Public Online Questionnaire	Orthopedics - knee	Very satisfied	Strongly agree	Female	60-69
ESC - SCA Program	Public Online Questionnaire	Orthopedics - knee	Very dissatisfied	Agree	Female	70 or older
WW - SCA Program	Public Online Questionnaire	Orthopedics - hip	Very satisfied	Strongly agree	Male	60-69
ESC - SCA Program	Public Online Questionnaire	Orthopedics - knee	Satisfied	Agree	Female	50-59
ESC - SCA Program	Public Online Questionnaire	Orthopedics - knee	Very satisfied	Agree	Male	60-69
ESC - SCA Program	Public Online Questionnaire	Orthopedics - knee	Very dissatisfied		Female	60-69
WW - SCA Program	Public Online Questionnaire	Orthopedics - knee	Very satisfied	Strongly agree	Male	70 or older
ESC - SCA Program	Public Online Questionnaire	Orthopedics - knee	Very satisfied	Disagree	Female	60-69
ESC - SCA Program	Public Online Questionnaire	Orthopedics - hip	Very satisfied	Agree	Male	70 or older
WW - SCA Program	Public Online Questionnaire	Orthopedics - knee	Very satisfied	Strongly agree	Female	60-69
ESC - SCA Program	Public Online Questionnaire	Orthopedics - knee	Very satisfied	Agree	Male	50-59
ESC - SCA Program	Public Online Questionnaire	Orthopedics - hip	Very dissatisfied	Agree	Female	60-69
ESC - SCA Program	Public Online Questionnaire	Orthopedics - knee	Very satisfied	Disagree	Male	60-69
ESC - SCA Program	Public Online Questionnaire	Orthopedics - hip	Very dissatisfied	Strongly agree	Female	60-69
ESC - SCA Program	Public Online Questionnaire	Orthopedics - hip	Satisfied
ESC - SCA Program	Public Online Questionnaire	Orthopedics - knee	Satisfied	Strongly disagree	Female	50-59
WW - SCA Program	Public Online Questionnaire	Orthopedics - knee	Very dissatisfied	Agree	Female	60-69
ESC - SCA Program	Public Online Questionnaire	Orthopedics - knee	Very satisfied	Agree	Female	70 or older
ESC - SCA Program	Public Online Questionnaire	Orthopedics - knee	Very satisfied	Agree	Female	50-59
ESC - SCA Program	Public Online Questionnaire	Orthopedics - knee	Satisfied	Agree	Female	70 or older
ESC - SCA Program	Public Online Questionnaire	Orthopedics - knee	Satisfied	Agree	Male	70 or older
ESC - SCA Program	Public Online Questionnaire	Orthopedics - knee	Satisfied	Agree	Female	50-59
ESC - SCA Program	Public Online Questionnaire	Orthopedics - knee	Satisfied	Agree	Male	60-69
ESC - SCA Program	Public Online Questionnaire	Orthopedics - knee	Satisfied	Disagree	Female	70 or older
ESC - SCA Program	Public Online Questionnaire	Orthopedics - hip	Very satisfied	Strongly agree	Female	50-59
ESC - SCA Program	Public Online Questionnaire	Orthopedics - knee	Very satisfied	Agree	Female	50-59
ESC - SCA Program	Public Online Questionnaire	Orthopedics - knee	Very satisfied		Female	50-59
ESC - SCA Program	Public Online Questionnaire	Orthopedics - knee	Very satisfied	Strongly agree	Female	70 or older
ESC - SCA Program	Public Online Questionnaire	Orthopedics - knee	Very satisfied	Strongly agree	Female	70 or older
ESC - SCA Program	Public Online Questionnaire	Orthopedics - knee	Very satisfied	Strongly agree	Female	60-69
ESC - SCA Program	Public Online Questionnaire	Orthopedics - knee	Very satisfied	Agree	Female	70 or older
WW - SCA Program	Public Online Questionnaire	Orthopedics - knee	Very satisfied	Disagree	Male	70 or older
ESC - SCA Program	Public Online Questionnaire	Orthopedics - knee	Very dissatisfied	Agree	Female	70 or older
WW - SCA Program	Public Online Questionnaire	Orthopedics - knee	Very satisfied	Strongly agree	Female
ESC - SCA Program	Public Online Questionnaire	Orthopedics - knee	Very satisfied	Agree	Female	60-69
ESC - SCA Program	Public Online Questionnaire	Orthopedics - knee	Very satisfied	Agree	Female	70 or older
WW - SCA Program	Public Online Questionnaire	Orthopedics - knee	Satisfied	Strongly disagree	Male	60-69
WW - SCA Program	Public Online Questionnaire	Orthopedics - knee	Very dissatisfied	Strongly agree	Female	70 or older
ESC - SCA Program	Public Online Questionnaire	Orthopedics - knee	Very satisfied	Strongly agree	Male	60-69
WW - SCA Program	Public Online Questionnaire	Orthopedics - knee	Very satisfied	Agree	Female	60-69
ESC - SCA Program	Public Online Questionnaire	Orthopedics - hip	Satisfied	Disagree	Male	60-69
ESC - SCA Program	Public Online Questionnaire	Orthopedics - hip	Satisfied	Agree	Female	60-69
ESC - SCA Program	Public Online Questionnaire	Orthopedics - knee	Very satisfied	Strongly agree	Male	70 or older
ESC - SCA Program	Public Online Questionnaire	Orthopedics - hip	Satisfied		Male	50-59
ESC - SCA Program	Public Online Questionnaire	Orthopedics - knee	Very satisfied	Strongly agree	Female	60-69
ESC - SCA Program	Public Online Questionnaire	Orthopedics - knee	Dissatisfied		Male	60-69
ESC - SCA Program	Public Online Questionnaire	Orthopedics - knee	Satisfied	Disagree	Male	60-69
WW - SCA Program	Public Online Questionnaire	Orthopedics - knee	Very satisfied	Agree	Female	70 or older
ESC - SCA Program	Public Online Questionnaire	Orthopedics - hip	Satisfied	Agree	Female	60-69
ESC - SCA Program	Public Online Questionnaire	Orthopedics - hip	Very dissatisfied	Agree	Male	70 or older
ESC - SCA Program	Public Online Questionnaire	Orthopedics - knee	Very satisfied	Agree	Female	70 or older
ESC - SCA Program	Public Online Questionnaire	Orthopedics - knee	Very dissatisfied	Disagree	Male	50-59
WW - SCA Program	Public Online Questionnaire	Orthopedics - hip	Very satisfied	Strongly agree	Female	70 or older
ESC - SCA Program	Public Online Questionnaire	Orthopedics - knee	Very satisfied	Agree	Female	60-69
WW - SCA Program	Public Online Questionnaire	Orthopedics - knee	Satisfied	Agree	Female	70 or older
ESC - SCA Program	Public Online Questionnaire	Orthopedics - knee		Agree	Male	70 or older
WW - SCA Program	Public Online Questionnaire	Orthopedics - hip	Satisfied			70 or older
ESC - SCA Program	Public Online Questionnaire	Orthopedics - knee	Very dissatisfied	Strongly disagree	Female	30-39
ESC - SCA Program	Public Online Questionnaire	Orthopedics - hip		Agree	Female	70 or older
ESC - SCA Program	Public Online Questionnaire	Orthopedics - hip	Very satisfied	Strongly agree	Female	50-59
ESC - SCA Program	Public Online Questionnaire	Orthopedics - hip	Satisfied	Disagree	Male	60-69
ESC - SCA Program	Public Online Questionnaire	Orthopedics - knee			Female	60-69
ESC - SCA Program	Public Online Questionnaire	Orthopedics - knee	Satisfied	Strongly disagree	Male	70 or older
ESC - SCA Program	Public Online Questionnaire	Orthopedics - knee	Very satisfied	Agree	Male	70 or older
NE - SCA Program	Public Online Questionnaire	Orthopedics - knee	Very satisfied	Strongly agree	Male	40-49
WW - SCA Program	Public Online Questionnaire	Orthopedics - knee	Very satisfied	Agree	Female	60-69
WW - SCA Program	Public Online Questionnaire	Orthopedics - knee	Satisfied		Female	60-69
ESC - SCA Program	Public Online Questionnaire	Orthopedics - hip	Very satisfied	Strongly agree	Female	70 or older
ESC - SCA Program	Public Online Questionnaire	Orthopedics - knee	Very satisfied	Agree	Male	70 or older
ESC - SCA Program	Public Online Questionnaire	Orthopedics - knee	Very satisfied	Agree	Female	70 or older
ESC - SCA Program	Public Online Questionnaire	Orthopedics - knee	Satisfied	Agree	Female	40-49
ESC - SCA Program	Public Online Questionnaire	Orthopedics - knee	Satisfied	Agree	Female	60-69
ESC - SCA Program	Public Online Questionnaire	Orthopedics - knee	Very dissatisfied	Agree	Female	60-69
ESC - SCA Program	Public Online Questionnaire	Orthopedics - knee	Very satisfied	Strongly agree	Female	60-69
ESC - SCA Program	Public Online Questionnaire	Orthopedics - knee	Very satisfied	Strongly agree	Female	60-69
WW - SCA Program	Public Online Questionnaire	Orthopedics - knee	Satisfied	Agree	Male	60-69
ESC - SCA Program	Public Online Questionnaire	Orthopedics - hip	Very satisfied		Female	60-69
WW - SCA Program	Public Online Questionnaire	Orthopedics - hip	Very satisfied	Strongly agree	Male	70 or older
WW - SCA Program	Public Online Questionnaire	Orthopedics - knee	Satisfied	Agree	Female	50-59
ESC - SCA Program	Public Online Questionnaire	Orthopedics - knee	Satisfied	Disagree	Male	70 or older
WW - SCA Program	Public Online Questionnaire	Orthopedics - hip	Satisfied	Agree	Female	60-69
SE - SCA Program	Public Online Questionnaire	Orthopedics - hip	Satisfied	Agree	Female	70 or older
WW - SCA Program	Public Online Questionnaire	Orthopedics - knee	Very satisfied	Agree	Female	50-59
WW - SCA Program	Public Online Questionnaire	Orthopedics - hip	Very dissatisfied	Strongly agree	Female	70 or older
WW - SCA Program	Public Online Questionnaire	Orthopedics - knee	Very satisfied	Agree	Female	70 or older
WW - SCA Program	Public Online Questionnaire	Orthopedics - knee	Very satisfied		Male	70 or older
WW - SCA Program	Public Online Questionnaire	Orthopedics - knee	Very satisfied	Strongly agree	Female	50-59
WW - SCA Program	Public Online Questionnaire	Orthopedics - knee	Very satisfied	Agree	Female	60-69
ESC - SCA Program	Public Online Questionnaire	Orthopedics - knee	Satisfied	Agree	Female	70 or older
SE - SCA Program	Public Online Questionnaire	Orthopedics - knee	Dissatisfied	Disagree	Female	60-69
ESC - SCA Program	Public Online Questionnaire	Orthopedics - hip	Very satisfied	Strongly agree	Female	60-69
SE - SCA Program	Public Online Questionnaire	Orthopedics - hip	Satisfied	Agree	Female	70 or older
ESC - SCA Program	Public Online Questionnaire	Orthopedics - knee	Satisfied	Agree	Male	60-69
WW - SCA Program	Public Online Questionnaire	Orthopedics - knee	Very satisfied	Agree	Female	70 or older
WW - SCA Program	Public Online Questionnaire	Orthopedics - knee	Very satisfied	Strongly agree	Female	70 or older
ESC - SCA Program	Public Online Questionnaire	Orthopedics - hip	Very satisfied	Agree	Male	40-49
ESC - SCA Program	Public Online Questionnaire	Orthopedics - hip		Strongly agree	Male	70 or older
ESC - SCA Program	Public Online Questionnaire	Orthopedics - knee	Very satisfied	Strongly agree	Female	70 or older
WW - SCA Program	Public Online Questionnaire	Orthopedics - hip	Very satisfied	Strongly agree	Female	60-69
ESC - SCA Program	Public Online Questionnaire	Orthopedics - knee	Satisfied	Agree	Female	50-59
WW - SCA Program	Public Online Questionnaire	Orthopedics - knee	Very satisfied	Agree	Female	50-59
WW - SCA Program	Public Online Questionnaire	Orthopedics - hip	Very satisfied	Agree	Female	60-69
ESC - SCA Program	Public Online Questionnaire	Orthopedics - knee	Very satisfied	Agree	Male	70 or older
ESC - SCA Program	Public Online Questionnaire	Orthopedics - hip	Satisfied		Female	50-59
ESC - SCA Program	Public Online Questionnaire	Orthopedics - knee	Very satisfied		Male	70 or older
ESC - SCA Program	Public Online Questionnaire	Orthopedics - knee	Satisfied	Disagree	Male	70 or older
WW - SCA Program	Public Online Questionnaire	Orthopedics - knee	Satisfied	Disagree	Female	70 or older
ESC - SCA Program	Public Online Questionnaire	Orthopedics - knee	Very satisfied	Strongly agree	Female	70 or older
WW - SCA Program	Public Online Questionnaire	Orthopedics - knee	Very satisfied	Disagree	Male	60-69
ESC - SCA Program	Public Online Questionnaire	Orthopedics - hip	Very satisfied	Strongly agree	Female
ESC - SCA Program	Public Online Questionnaire	Orthopedics - hip	Satisfied	Agree	Female	60-69
ESC - SCA Program	Public Online Questionnaire	Orthopedics - knee	Satisfied	Agree	Female	70 or older
WW - SCA Program	Public Online Questionnaire	Orthopedics - knee	Satisfied	Agree	Female	60-69
WW - SCA Program	Public Online Questionnaire	Orthopedics - knee	Very satisfied	Strongly agree	Female	60-69
ESC - SCA Program	Public Online Questionnaire	Orthopedics - knee	Very satisfied	Strongly agree	Female	70 or older
WW - SCA Program	Public Online Questionnaire	Orthopedics - knee	Satisfied	Disagree	Male	40-49
WW - SCA Program	Public Online Questionnaire	Orthopedics - knee	Satisfied	Disagree	Male	60-69
WW - SCA Program	Public Online Questionnaire	Orthopedics - hip	Very satisfied	Disagree	Male	60-69
ESC - SCA Program	Public Online Questionnaire	Orthopedics - knee	Satisfied	Agree	Male	60-69
WW - SCA Program	Public Online Questionnaire	Orthopedics - knee	Very satisfied	Disagree	Female	60-69
WW - SCA Program	Public Online Questionnaire	Orthopedics - knee	Very satisfied	Agree	Female	70 or older
WW - SCA Program	Public Online Questionnaire	Orthopedics - hip	Satisfied	Strongly disagree	Male	60-69
ESC - SCA Program	Public Online Questionnaire	Orthopedics - knee	Very satisfied	Agree	Male	70 or older
WW - SCA Program	Public Online Questionnaire	Orthopedics - knee	Very satisfied	Strongly agree	Female	70 or older
ESC - SCA Program	Public Online Questionnaire	Orthopedics - hip	Very satisfied	Agree	Female	60-69
ESC - SCA Program	Public Online Questionnaire	Orthopedics - knee	Satisfied	Agree	Female	70 or older
ESC - SCA Program	Public Online Questionnaire	Orthopedics - hip	Satisfied	Agree	Male	70 or older
ESC - SCA Program	Public Online Questionnaire	Orthopedics - knee	Satisfied	Agree	Female	60-69
ESC - SCA Program	Public Online Questionnaire	Orthopedics - hip	Satisfied		Female	60-69
SE - SCA Program	Public Online Questionnaire	Orthopedics - hip	Very satisfied	Strongly agree	Male	60-69
ESC - SCA Program	Public Online Questionnaire	Orthopedics - hip	Very satisfied	Agree	Female	70 or older
WW - SCA Program	Public Online Questionnaire	Orthopedics - hip	Satisfied	Agree	Female	60-69
ESC - SCA Program	Public Online Questionnaire	Orthopedics - knee	Satisfied	Agree	Female	70 or older
ESC - SCA Program	Public Online Questionnaire	Orthopedics - knee	Satisfied	Agree	Female	70 or older
ESC - SCA Program	Public Online Questionnaire	Orthopedics - hip	Very satisfied	Agree	Male	70 or older
ESC - SCA Program	Public Online Questionnaire	Orthopedics - knee	Very satisfied		Female	70 or older
ESC - SCA Program	Public Online Questionnaire	Orthopedics - knee	Satisfied	Strongly disagree	Female	60-69
ESC - SCA Program	Public Online Questionnaire	Orthopedics - knee	Very satisfied	Agree	Male	60-69
WW - SCA Program	Public Online Questionnaire	Orthopedics - knee	Very satisfied	Disagree	Female	50-59
WW - SCA Program	Public Online Questionnaire	Orthopedics - knee	Satisfied	Disagree	Female	40-49
SE - SCA Program	Public Online Questionnaire	Orthopedics - knee	Dissatisfied	Strongly disagree	Male	60-69
WW - SCA Program	Public Online Questionnaire	Orthopedics - knee	Very satisfied	Disagree	Female	50-59
WW - SCA Program	Public Online Questionnaire	Orthopedics - hip	Satisfied	Disagree	Male	70 or older
WW - SCA Program	Public Online Questionnaire	Orthopedics - knee	Satisfied	Agree	Female	70 or older
ESC - SCA Program	Public Online Questionnaire	Orthopedics - knee	Very satisfied	Strongly agree	Female	70 or older
ESC - SCA Program	Public Online Questionnaire	Orthopedics - hip	Very dissatisfied	Strongly agree	Male	70 or older
ESC - SCA Program	Public Online Questionnaire	Orthopedics - knee	Very satisfied	Disagree	Female	40-49
WW - SCA Program	Public Online Questionnaire	Orthopedics - hip	Very dissatisfied	Strongly agree	Male	70 or older
WW - SCA Program	Public Online Questionnaire	Orthopedics - knee	Satisfied	Agree	Female	60-69
WW - SCA Program	Public Online Questionnaire	Orthopedics - hip	Satisfied	Disagree	Female	60-69
ESC - SCA Program	Public Online Questionnaire	Orthopedics - knee	Dissatisfied	Disagree	Female	70 or older
WW - SCA Program	Public Online Questionnaire	Orthopedics - hip	Very satisfied	Agree	Female	70 or older
ESC - SCA Program	Public Online Questionnaire	Orthopedics - knee	Satisfied	Disagree	Male	70 or older
ESC - SCA Program	Public Online Questionnaire	Orthopedics - hip	Satisfied	Agree	Female	70 or older
ESC - SCA Program	Public Online Questionnaire	Orthopedics - knee	Very satisfied	Agree		60-69
ESC - SCA Program	Public Online Questionnaire	Orthopedics - knee	Very satisfied	Agree	Female	70 or older
ESC - SCA Program	Public Online Questionnaire	Orthopedics - knee	Satisfied	Agree	Female	60-69
ESC - SCA Program	Public Online Questionnaire	Orthopedics - hip	Satisfied	Agree	Female	60-69
WW - SCA Program	Public Online Questionnaire	Orthopedics - knee	Satisfied	Agree	Female	70 or older
ESC - SCA Program	Public Online Questionnaire	Orthopedics - knee	Satisfied		Male	60-69
ESC - SCA Program	Public Online Questionnaire	Orthopedics - knee	Satisfied	Agree	Female	70 or older
WW - SCA Program	Public Online Questionnaire	Orthopedics - hip	Very satisfied		Male	70 or older
ESC - SCA Program	Public Online Questionnaire	Orthopedics - knee	Very satisfied	Disagree	Male	50-59
ESC - SCA Program	Public Online Questionnaire	Orthopedics - hip	Very dissatisfied	Agree	Male	70 or older
ESC - SCA Program	Public Online Questionnaire	Orthopedics - knee	Very satisfied	Agree	Female	70 or older
ESC - SCA Program	Public Online Questionnaire	Orthopedics - knee	Satisfied	Agree	Female	50-59
ESC - SCA Program	Public Online Questionnaire	Orthopedics - hip	Very satisfied	Strongly agree	Male	50-59
SE - SCA Program	Public Online Questionnaire	Orthopedics - knee	Satisfied	Agree	Male	60-69
ESC - SCA Program	Public Online Questionnaire	Orthopedics - hip	Satisfied	Agree	Female	70 or older
WW - SCA Program	Public Online Questionnaire	Orthopedics - hip	Dissatisfied	Agree	Male	50-59
WW - SCA Program	Public Online Questionnaire	Orthopedics - hip	Satisfied	Strongly agree	Female	70 or older
ESC - SCA Program	Public Online Questionnaire	Orthopedics - knee	Satisfied		Male	60-69
WW - SCA Program	Public Online Questionnaire	Orthopedics - hip	Satisfied	Agree	Female	50-59
WW - SCA Program	Public Online Questionnaire	Orthopedics - knee	Satisfied	Disagree	Female	40-49
WW - SCA Program	Public Online Questionnaire	Orthopedics - knee	Very dissatisfied	Agree	Female	60-69
WW - SCA Program	Public Online Questionnaire	Orthopedics - knee	Satisfied	Disagree	Female	70 or older
ESC - SCA Program	Public Online Questionnaire	Orthopedics - knee	Dissatisfied	Disagree	Male	60-69
SE - SCA Program	Public Online Questionnaire	Orthopedics - knee	Satisfied	Agree	Female	50-59
WW - SCA Program	Public Online Questionnaire	Orthopedics - knee	Satisfied	Agree	Female	50-59
WW - SCA Program	Public Online Questionnaire	Orthopedics - knee	Very dissatisfied	Strongly agree	Female	70 or older
WW - SCA Program	Public Online Questionnaire	Orthopedics - knee	Very satisfied	Strongly agree	Female	30-39
ESC - SCA Program	Public Online Questionnaire	Orthopedics - knee	Very satisfied	Strongly agree	Female	50-59
ESC - SCA Program	Public Online Questionnaire	Orthopedics - hip	Satisfied	Agree	Male	70 or older
ESC - SCA Program	Public Online Questionnaire	Orthopedics - hip	Very satisfied	Agree	Female	60-69
ESC - SCA Program	Public Online Questionnaire	Orthopedics - knee	Satisfied	Agree	Male	70 or older
ESC - SCA Program	Public Online Questionnaire	Orthopedics - knee	Very dissatisfied		Male	70 or older
ESC - SCA Program	Public Online Questionnaire	Orthopedics - knee	Very satisfied	Agree	Male	50-59
ESC - SCA Program	Public Online Questionnaire	Orthopedics - hip	Very satisfied	Agree	Male	70 or older
WW - SCA Program	Public Online Questionnaire	Orthopedics - hip	Satisfied		Female	60-69
WW - SCA Program	Public Online Questionnaire	Orthopedics - knee	Very satisfied	Strongly agree	Female	70 or older
WW - SCA Program	Public Online Questionnaire	Orthopedics - knee	Satisfied	Disagree	Male	70 or older
WW - SCA Program	Public Online Questionnaire	Orthopedics - hip	Very satisfied	Agree	Female	70 or older
ESC - SCA Program	Public Online Questionnaire	Orthopedics - hip	Very satisfied	Agree	Female	70 or older
WW - SCA Program	Public Online Questionnaire	Orthopedics - knee	Satisfied	Agree	Male	70 or older
WW - SCA Program	Public Online Questionnaire	Orthopedics - knee	Very satisfied		Female	60-69
ESC - SCA Program	Public Online Questionnaire	Orthopedics - knee	Satisfied	Agree	Female	40-49
ESC - SCA Program	Public Online Questionnaire	Orthopedics - knee	Satisfied	Disagree	Female	60-69
ESC - SCA Program	Public Online Questionnaire	Orthopedics - knee	Satisfied	Strongly agree	Female	50-59
ESC - SCA Program	Public Online Questionnaire	Orthopedics - knee	Very satisfied	Strongly agree	Male	70 or older
WW - SCA Program	Public Online Questionnaire	Orthopedics - knee	Satisfied	Agree	Female	60-69
WW - SCA Program	Public Online Questionnaire	Orthopedics - knee	Dissatisfied	Strongly disagree	Female	50-59
WW - SCA Program	Public Online Questionnaire	Orthopedics - knee	Satisfied	Strongly disagree	Female	21-29
WW - SCA Program	Public Online Questionnaire	Orthopedics - knee	Satisfied	Agree	Female	60-69
ESC - SCA Program	Public Online Questionnaire	Orthopedics - knee	Very satisfied	Agree	Male	60-69
ESC - SCA Program	Public Online Questionnaire	Orthopedics - knee	Satisfied	Agree	Male	50-59
SE - SCA Program	Public Online Questionnaire	Orthopedics - knee	Very satisfied	Strongly agree	Female	50-59
ESC - SCA Program	Public Online Questionnaire	Orthopedics - hip	Very dissatisfied	Agree	Female
ESC - SCA Program	Public Online Questionnaire	Orthopedics - hip	Very satisfied	Agree	Female	70 or older
WW - SCA Program	Public Online Questionnaire	Orthopedics - knee	Satisfied	Agree	Female	60-69
WW - SCA Program	Public Online Questionnaire	Orthopedics - knee	Satisfied	Agree	Female	60-69
WW - SCA Program	Public Online Questionnaire	Orthopedics - hip	Satisfied	Disagree	Female	60-69
ESC - SCA Program	Public Online Questionnaire	Orthopedics - knee	Satisfied	Agree	Female	50-59
ESC - SCA Program	Public Online Questionnaire	Orthopedics - knee		Strongly disagree	Female	60-69
ESC - SCA Program	Public Online Questionnaire	Orthopedics - knee	Very satisfied	Strongly agree	Female	70 or older
ESC - SCA Program	Public Online Questionnaire	Orthopedics - hip	Very satisfied	Agree	Male	50-59
WW - SCA Program	Public Online Questionnaire	Orthopedics - knee	Very satisfied	Agree	Male	70 or older
WW - SCA Program	Public Online Questionnaire	Orthopedics - knee	Very satisfied	Strongly agree	Female	50-59
ESC - SCA Program	Public Online Questionnaire	Orthopedics - knee	Satisfied	Agree	Male	70 or older
WW - SCA Program	Public Online Questionnaire	Orthopedics - knee	Very satisfied	Strongly agree	Female	40-49
SE - SCA Program	Public Online Questionnaire	Orthopedics - knee	Very satisfied	Agree	Male	60-69
ESC - SCA Program	Public Online Questionnaire	Orthopedics - knee	Satisfied	Agree	Male	70 or older
SE - SCA Program	Public Online Questionnaire	Orthopedics - hip	Very dissatisfied	Agree	Female	70 or older
ESC - SCA Program	Public Online Questionnaire	Orthopedics - knee	Very dissatisfied	Agree	Male	60-69
WW - SCA Program	Public Online Questionnaire	Orthopedics - knee	Satisfied	Strongly agree	Female	50-59
SE - SCA Program	Public Online Questionnaire	Orthopedics - knee	Very satisfied	Strongly agree	Female	60-69
ESC - SCA Program	Public Online Questionnaire	Orthopedics - knee	Dissatisfied		Female	60-69
SE - SCA Program	Public Online Questionnaire	Orthopedics - knee	Very satisfied	Strongly agree	Female	60-69
ESC - SCA Program	Public Online Questionnaire	Orthopedics - knee	Satisfied	Agree	Female	70 or older
ESC - SCA Program	Public Online Questionnaire	Orthopedics - knee	Very satisfied	Strongly agree	Male	70 or older
SE - SCA Program	Public Online Questionnaire	Orthopedics - knee	Very satisfied	Disagree	Female	60-69
SE - SCA Program	Public Online Questionnaire	Orthopedics - knee	Very dissatisfied	Strongly disagree	Female	60-69
ESC - SCA Program	Public Online Questionnaire	Orthopedics - knee	Satisfied	Agree	Male	60-69
ESC - SCA Program	Public Online Questionnaire	Orthopedics - hip	Satisfied	Strongly disagree	Male	70 or older
ESC - SCA Program	Public Online Questionnaire	Orthopedics - knee	Very satisfied	Agree	Male	60-69
WW - SCA Program	Public Online Questionnaire	Orthopedics - knee	Satisfied	Disagree	Male	70 or older
WW - SCA Program	Public Online Questionnaire	Orthopedics - hip	Very satisfied	Agree	Female	70 or older
ESC - SCA Program	Public Online Questionnaire	Orthopedics - hip	Very satisfied	Strongly agree	Male	50-59
ESC - SCA Program	Public Online Questionnaire	Orthopedics - knee	Very satisfied	Agree	Female	60-69
ESC - SCA Program	Public Online Questionnaire	Orthopedics - knee	Very satisfied	Strongly agree	Female	70 or older
ESC - SCA Program	Public Online Questionnaire	Orthopedics - knee	Very dissatisfied	Agree	Male	70 or older
ESC - SCA Program	Public Online Questionnaire	Orthopedics - knee	Satisfied		Female	70 or older
ESC - SCA Program	Public Online Questionnaire	Orthopedics - knee	Very satisfied		Male	70 or older
WW - SCA Program	Public Online Questionnaire	Orthopedics - hip	Very satisfied	Strongly agree	Female	21-29
WW - SCA Program	Public Online Questionnaire	Orthopedics - hip	Very satisfied	Strongly agree	Female	60-69
WW - SCA Program	Public Online Questionnaire	Orthopedics - knee	Satisfied	Agree	Female	70 or older
WW - SCA Program	Public Online Questionnaire	Orthopedics - hip	Very satisfied	Agree	Male	60-69
SE - SCA Program	Public Online Questionnaire	Orthopedics - knee	Very satisfied	Strongly agree	Female	60-69
ESC - SCA Program	Public Online Questionnaire	Orthopedics - hip	Satisfied	Agree	Male	60-69
ESC - SCA Program	Public Online Questionnaire	Orthopedics - knee	Very dissatisfied	Disagree	Male	70 or older
ESC - SCA Program	Public Online Questionnaire	Orthopedics - knee	Very satisfied	Strongly agree	Male	50-59
WW - SCA Program	Public Online Questionnaire	Orthopedics - hip	Satisfied		Female	70 or older
WW - SCA Program	Public Online Questionnaire	Orthopedics - knee	Very dissatisfied	Agree	Male	60-69
ESC - SCA Program	Public Online Questionnaire	Orthopedics - knee	Very satisfied	Strongly agree	Male	60-69
WW - SCA Program	Public Online Questionnaire	Orthopedics - hip	Very satisfied	Strongly agree	Male	70 or older
ESC - SCA Program	Public Online Questionnaire	Orthopedics - knee	Very satisfied	Agree	Male	70 or older
WW - SCA Program	Public Online Questionnaire	Orthopedics - knee	Satisfied
ESC - SCA Program	Public Online Questionnaire	Orthopedics - hip	Very satisfied	Agree	Female	60-69
ESC - SCA Program	Public Online Questionnaire	Orthopedics - hip	Very satisfied	Agree	Male	60-69
SE - SCA Program	Public Online Questionnaire	Orthopedics - hip	Satisfied	Agree	Female	60-69
SE - SCA Program	Public Online Questionnaire	Orthopedics - knee	Very satisfied	Strongly agree	Female	70 or older
ESC - SCA Program	Public Online Questionnaire	Orthopedics - hip	Satisfied	Agree	Female	70 or older
ESC - SCA Program	Public Online Questionnaire	Orthopedics - hip	Very satisfied	Strongly agree	Male	70 or older
WW - SCA Program	Public Online Questionnaire	Orthopedics - knee	Very satisfied	Agree	Female	60-69
ESC - SCA Program	Public Online Questionnaire	Orthopedics - hip	Very satisfied	Strongly agree	Male	70 or older
WW - SCA Program	Public Online Questionnaire	Orthopedics - hip	Satisfied	Strongly disagree	Female	70 or older
ESC - SCA Program	Public Online Questionnaire	Orthopedics - hip	Very satisfied	Agree	Female	60-69
ESC - SCA Program	Public Online Questionnaire	Orthopedics - knee	Satisfied	Agree	Female	70 or older
WW - SCA Program	Public Online Questionnaire	Orthopedics - hip	Satisfied	Agree	Female	60-69
WW - SCA Program	Public Online Questionnaire	Orthopedics - knee	Satisfied	Disagree	Female	50-59
ESC - SCA Program	Public Online Questionnaire	Orthopedics - knee	Satisfied	Agree	Female	70 or older
WW - SCA Program	Public Online Questionnaire	Orthopedics - knee	Very satisfied	Agree	Male	70 or older
WW - SCA Program	Public Online Questionnaire	Orthopedics - knee	Satisfied	Disagree	Male	60-69
WW - SCA Program	Public Online Questionnaire	Orthopedics - hip	Very satisfied	Strongly agree	Female	60-69
WW - SCA Program	Public Online Questionnaire	Orthopedics - knee	Very satisfied	Agree	Male	50-59
WW - SCA Program	Public Online Questionnaire	Orthopedics - knee	Very satisfied	Strongly agree	Female	50-59
WW - SCA Program	Public Online Questionnaire	Orthopedics - knee	Dissatisfied	Disagree	Male	70 or older
WW - SCA Program	Public Online Questionnaire	Orthopedics - knee	Very satisfied	Disagree	Male	60-69
WW - SCA Program	Public Online Questionnaire	Orthopedics - knee	Satisfied		Female	60-69
SE - SCA Program	Public Online Questionnaire	Orthopedics - hip	Very satisfied	Agree	Female	60-69
WW - SCA Program	Public Online Questionnaire	Orthopedics - hip	Satisfied	Disagree	Male	30-39
WW - SCA Program	Public Online Questionnaire	Orthopedics - knee	Satisfied		Male	60-69
WW - SCA Program	Public Online Questionnaire	Orthopedics - knee	Very dissatisfied	Strongly disagree
WW - SCA Program	Public Online Questionnaire	Orthopedics - knee	Satisfied	Agree	Female	60-69
SE - SCA Program	Public Online Questionnaire	Orthopedics - knee	Very satisfied	Strongly agree	Male	60-69
SE - SCA Program	Public Online Questionnaire	Orthopedics - hip		Strongly agree	Male	60-69
WW - SCA Program	Public Online Questionnaire	Orthopedics - knee	Very satisfied	Agree	Female	50-59
WW - SCA Program	Public Online Questionnaire	Orthopedics - knee	Very satisfied	Agree	Female	70 or older
WW - SCA Program	Public Online Questionnaire	Orthopedics - knee	Very dissatisfied	Agree	Female	70 or older
WW - SCA Program	Public Online Questionnaire	Orthopedics - knee	Very satisfied	Disagree	Female	50-59
WW - SCA Program	Public Online Questionnaire	Orthopedics - knee	Very satisfied		Male	70 or older
SE - SCA Program	Public Online Questionnaire	Orthopedics - knee	Very satisfied	Strongly agree	Female	70 or older
WW - SCA Program	Public Online Questionnaire	Orthopedics - hip	Satisfied	Agree	Male	70 or older
WW - SCA Program	Public Online Questionnaire	Orthopedics - knee	Very satisfied	Strongly agree	Female	60-69
WW - SCA Program	Public Online Questionnaire	Orthopedics - knee	Satisfied	Disagree	Male	50-59
WW - SCA Program	Public Online Questionnaire	Orthopedics - hip	Satisfied	Agree	Male	60-69
WW - SCA Program	Public Online Questionnaire	Orthopedics - knee	Very satisfied	Strongly agree	Male	60-69
WW - SCA Program	Public Online Questionnaire	Orthopedics - knee	Very satisfied	Strongly agree	Female	17 or younger
SE - SCA Program	Public Online Questionnaire	Orthopedics - knee	Very satisfied	Strongly agree	Female	60-69
WW - SCA Program	Public Online Questionnaire	Orthopedics - knee	Very satisfied	Disagree	Female	40-49
SE - SCA Program	Public Online Questionnaire	Orthopedics - knee	Very satisfied	Strongly agree	Male	60-69
SE - SCA Program	Public Online Questionnaire	Orthopedics - knee	Very satisfied	Agree	Male	70 or older
SE - SCA Program	Public Online Questionnaire	Orthopedics - knee	Very satisfied	Agree	Male	70 or older
SE - SCA Program	Public Online Questionnaire	Orthopedics - knee	Dissatisfied	Disagree	Female	70 or older
WW - SCA Program	Public Online Questionnaire	Orthopedics - hip	Very satisfied	Strongly agree	Female	70 or older
WW - SCA Program	Public Online Questionnaire	Orthopedics - knee	Satisfied	Agree	Female	70 or older
WW - SCA Program	Public Online Questionnaire	Orthopedics - knee	Very dissatisfied	Strongly disagree	Female	50-59
WW - SCA Program	Public Online Questionnaire	Orthopedics - knee	Dissatisfied	Disagree	Male	60-69
WW - SCA Program	Public Online Questionnaire	Orthopedics - hip	Satisfied	Disagree	Female	70 or older
WW - SCA Program	Public Online Questionnaire	Orthopedics - knee	Very dissatisfied	Strongly agree	Male	70 or older
WW - SCA Program	Public Online Questionnaire	Orthopedics - hip	Very satisfied	Agree	Male	60-69
WW - SCA Program	Public Online Questionnaire	Orthopedics - hip	Satisfied	Disagree	Female	70 or older
ESC - SCA Program	Public Online Questionnaire	Orthopedics - knee	Very satisfied	Strongly agree	Female	60-69
WW - SCA Program	Public Online Questionnaire	Orthopedics - knee	Very satisfied	Agree	Female	50-59
WW - SCA Program	Public Online Questionnaire	Orthopedics - knee	Very satisfied	Strongly agree	Female	50-59
WW - SCA Program	Public Online Questionnaire	Orthopedics - knee	Dissatisfied	Agree	Female	60-69
WW - SCA Program	Public Online Questionnaire	Orthopedics - hip	Satisfied		Female	60-69
WW - SCA Program	Public Online Questionnaire	Orthopedics - hip	Very satisfied	Agree	Female	50-59
WW - SCA Program	Public Online Questionnaire	Orthopedics - hip	Satisfied	Agree	Male	70 or older
WW - SCA Program	Public Online Questionnaire	Orthopedics - hip	Satisfied	Disagree	Female	70 or older
WW - SCA Program	Public Online Questionnaire	Orthopedics - knee	Very satisfied	Agree	Female	60-69
WW - SCA Program	Public Online Questionnaire	Orthopedics - hip	Very satisfied	Strongly agree	Female	70 or older
WW - SCA Program	Public Online Questionnaire	Orthopedics - knee	Satisfied	Disagree	Female	70 or older
WW - SCA Program	Public Online Questionnaire	Orthopedics - hip	Very satisfied	Disagree	Male	70 or older
WW - SCA Program	Public Online Questionnaire	Orthopedics - knee	Very dissatisfied	Strongly agree	Female	50-59
